# Supplementary material for: Predicting Potential Endocrine Disrupting Chemicals Binding to Estrogen Receptor α (ERα) Using a Pipeline Combining Structure-Based and Ligand-Based in Silico Methods
Source: Int J Mol Sci. 2021 Mar 11;22(6):2846. doi: 10.3390/ijms22062846 (PMC7999354; doi:10.3390/ijms22062846)
Supplement: Supplementary file 1 [file ijms-22-02846-s001.zip]

Archive with 5 entries (4 files):
- epa_database/
- epa_database/epa_B.txt
- epa_database/epa_NB.txt
- SBLB_26.pml
- Sellami_et_al_Supp_info.docx
