# Supplementary material for: Predicting Potential Endocrine Disrupting Chemicals Binding to Estrogen Receptor α (ERα) Using a Pipeline Combining Structure-Based and Ligand-Based in Silico Methods
Source: Int J Mol Sci. 2021 Mar 11;22(6):2846. doi: 10.3390/ijms22062846 (PMC7999354; doi:10.3390/ijms22062846)
Supplement: Supplementary file 1 [file ijms-22-02846-s001.zip › epa_database/epa_B.txt]

C(=O)(OC(C#N)c2cccc(Oc1ccccc1)c2)C(Nc3ccc(cc3Cl)C(F)(F)F)C(C)C
P(=S)(OCC)(OCC)SC(N2C(=O)c1ccccc1C2=O)CCl
c1(O)cc(cc(c1O)O)C(=O)OCCCCCCCC
c1c(ccc(c1)CCCCCCCCCCCC)O
c1c(ccc(c1)C(=C(c2ccccc2)CC)c3ccccc3)OCCN(C)C
c3c(cc2C(=O)N(c1c(C(C)C)cccc1C(C)C)C(=O)c2c3)O
C(O)(COC)C
S(=O)(=O)(OCCCCCCCCC)[O-]
c1c(ccc(c1)C(=O)OCCCCCC)O
c1c(ccc(c1)C(=O)OCCCCCCC)O
c1(O)c(ccc(c1O)O)C(=O)c2ccccc2
C(=O)(C)O.c1ccccc1.c1ccccc1.c1ccccc1
c1c(ccc(c1)C(=O)OCC)O
c1c(ccc(c1)C(=O)OCCCCCCCC)O
c1c(cccc1)Nc2ccc(cc2)O
C4(O)C2(F)C1(C(=CC(=O)C=C1)CCC2C3C(C(O)(C(=O)CO)C(O)C3)(C4)C)C
S4(=O)(=O)c1ccccc1C(c2cc(C)c(O)cc2C)(c3cc(C)c(O)cc3C)O4
c1c(ccc(c1)C(c2ccc(O)cc2)(CCC(=O)O)C)O
c1c(ccc(c1)C(=C(c2ccc(OC(=O)CC)cc2)CC)CC)OC(=O)CC
C(=O)(C=C)OCCCCCCOC(C=C)=O
c1(O)cc(c(cc1)C(=O)c2ccc(O)cc2O)O
c1(O)cc(c(cc1)C(=O)c2ccccc2)O
c2c(cc1ccccc1c2)O
c1(O)cc(c(cc1)CCCCCC)O
c1(N)ccc(cc1)Sc2ccc(N)cc2
c1c(ccc(c1)C(CC(C)(C)C)(C)C)O
C1(Cl)(C2(Cl)C3(Cl)C4(Cl)C1(Cl)C5(Cl)C2(Cl)C3(Cl)C(=O)C45Cl)Cl
S4(=O)(=O)c1ccccc1C(c2ccc(O)cc2)(c3ccc(O)cc3)O4
Cl.Cl.Cl
c1(O)cc(c(cc1)C(=O)c2ccc(O)cc2)O
C(F)(F)(C(c1ccc(O)cc1)(c2ccc(O)cc2)C(F)(F)F)F
C(=O)(C=C)OCC(COC(=O)C=C)(CC)COC(C=C)=O
c1c(ccc(c1)C(c3ccc(OCC2OC2)cc3)(C)C)OCC4OC4
c15oncc1CC3(C(CCC4C2C(C(O)(C#C)CC2)(CCC34)C)=C5)C
c1c(ccc(c1)C(=O)OC(CC)C)O
c1c(cccc1)OC(=O)c2ccc(O)cc2
c2(O)cc(c1C(=O)OC(CCCC(=O)CCCC=Cc1c2)C)O
c1(O)ccc(cc1)OCCCCCC
c1(Cl)ccc(cc1Cl)C(CN(C(=O)c2cc(C(F)(F)F)cc(C(F)(F)F)c2)C)CC[N+]45CCC(C3CCCCC3)(CC4)CC5
c1(O)cc5c(cc1)C3(c2ccccc2C(=O)O3)c4ccc(O)cc4O5
C(C)Nc1ccc(c2ccccc12)C(c3ccc(N(CC)CC)cc3)=C4C=CC(C=C4)=[N+](CC)CC
c1c(ccc(c1)C(C)(C)C)S
c1c2c(ccc1)Cc3c2ccc(c3)O
c1c(cccc1)C(C(OC)(OC)c2ccccc2)=O
c1c(c(ccc1)Cc2ccc(O)cc2)O
c1c(ccc(c1)C(=O)OC(C)(C)C)O
c1c(ccc(c1)C(c2ccc(O)cc2)(c3ccc(O)cc3)C)O
C(Cl)(Cl)(C(c1ccc(O)cc1)c2ccc(O)cc2)Cl
c5c(cc4CCC3C2C(C(OC(=O)CCC1CCCC1)CC2)(CCC3c4c5)C)O
c1c(ccc(c1)C3(c2ccccc2c4ccccc34)c5ccc(O)cc5)O
C(C)CCCCCCCCCC[N+](CCCCCCCCCCCC)(C)C
C(C)CCC(COC(c1cc(C(=O)OCC(CCCC)CC)ccc1C(=O)OCC(CCCC)CC)=O)CC
P(=S)(OC)(OC)Oc1ccc(cc1)Sc2ccc(cc2)OP(OC)(OC)=S
[N+](=O)([O-])c1cc(ccc1OP(OC)(NC(C)C)=S)C
C(=N)(NC(=N)NCCCCCCNC(=N)NC(=N)Nc1ccc(Cl)cc1)Nc2ccc(cc2)Cl
C1(Cl)(CS(=O)(=O)CC1(Cl)Cl)Cl
c13c(n(cn1)C2OC(C(O)C2)CO)nc(nc3N)Cl
C(C)CC.C(C)CC.C(C)CC.C(=O)(c1ccccc1)O
c1(=O)c(coc2cc(O)cc(O)c12)c3ccc(O)cc3
P(=O)(Oc1ccccc1)Oc2ccccc2
c4c(cc3CC=C2C1C(C(=O)CC1)(CCC2c3c4)C)O
c1(=O)c(coc2cc(O)ccc12)c3ccc(OC)cc3
c1(=O)c(coc2cc(O)ccc12)c3ccc(O)cc3
c1(=O)c(coc2cc(O)cc(O)c12)c3ccc(OC)cc3
C(=O)(C=C)OCC(COC(=O)C=C)(COC(=O)C=C)COC(C=C)=O
c4c(cc3CCC2C1C(C(O)C(O)C1)(CCC2c3c4)C)O
c4c(cc3CCC2C1C(C(O)CC1)(CCC2c3c4)C)O
c1(O)ccc(cc1O)CC(C(Cc2ccc(O)c(O)c2)C)C
c1(O)cc(cc(c1)O)C=Cc2ccc(O)cc2
c1(I)c(O)ccc(c1)Oc2c(I)cc(cc2I)CC(=O)O
c1c(ccc(c1)C(=O)OCC(CCCC)CC)O
c3(O)cc(c2C(=O)c1c(O)cc(cc1C(=O)c2c3)C)O
C1C3C(=CCC1)CCC4C2C(C(O)(C#C)CC2)(CCC34)C
c1(=O)c(O)c(oc2cc(O)cc(O)c12)c3ccc(O)cc3
c1(=O)cc(oc2cc(O)cc(O)c12)c3ccc(O)cc3
C4(O)C3(C(C2C(C1(C(CC(CC1)=O)CC2)C)CC3)CC4)C
c4c(cc3CCC2C1C(C(=O)CC1)(CCC2c3c4)C)O
c1c(c(ccc1)C(C(Cl)Cl)c2ccc(Cl)cc2)Cl
C3C2C1C(C(CC1)=O)(CCC2C4(C(=C3)CC(O)CC4)C)C
c1(I)c(O)ccc(c1)Oc2c(I)cc(cc2I)CC(N)C(=O)[O-]
c1c(ccc(c1)C(=C(c2ccc(O)cc2)CC)CC)O
P(=S)(OCC)(OCC)SCSP(OCC)(OCC)=S
C(C)CCCCCCCCCCCCCC[N+](C)(C)C
c4c(cc3CCC2C1C(C(O)(C#C)CC1)(CCC2c3c4)C)O
C(=O)(C)C4C3(C(C1C(C2(C(CC1)=CC(CC2)=O)C)CC3)CC4)C
c1(c(c(ccc1)CC)N)CC
C4(O)(C3(C(C1C(C2(C(CC1)=CC(CC2)=O)C)CC3)CC4)C)C
c1c(ccc(c1)C(c2ccccc2)(C)C)O
c1(O)ccc2c(c1)ccc(c2)SSc4ccc3cc(O)ccc3c4
c1c(c(ccc1)C(O)(c2cncnc2)c3ccc(F)cc3)Cl
c1c2c(ccc1)Cc3c2cc(cc3)O
C4(O)(C3(C(C1C(C2C(CC1)=CC(CC2)=O)CC3)CC4)CC)C#C
C(F)(F)(c3ccc(C=CC(=NN=C1NCC(C)(C)CN1)C=Cc2ccc(C(F)(F)F)cc2)cc3)F
C4(O)(C3(C(C1C(C2C(CC1)=CC(CC2)=O)CC3)CC4)C)C#C
C4(O)(C(C)=O)C3(C(C2C(C1(C(=CC(=O)CC1)CC2)C)CC3)CC4)C
c1c(ccc(c1)C(c2ccc(O)cc2)(CC(C)C)C)O
c1(I)c(O)ccc(c1)Oc2c(I)cc(cc2I)CC(N)C(=O)O
n1c(n(ccc1N)C2OC(C(O)C2O)CO)=O
c1c(ccc(c1)C(=O)C(N2CCOCC2)(C)C)SC
c4c(cc3CCC2C1C(C(O)(C#C)CC1)(CCC2c3c4)C)OC
C(Cl)(Cl)(C(c1ccc(OC)cc1)c2ccc(OC)cc2)Cl
c1c(ccc(c1)C3(c2ccccc2C(=O)O3)c4ccc(O)cc4)O
c1c(ccc(c1)C(c2ccc(O)cc2)(CC)C)O
c1c(cc(cc1)CC2C(=O)OCC2Cc3cccc(O)c3)O
c1(O)c(Cl)cc(cc1Cl)C(c2cc(Cl)c(O)c(Cl)c2)(C)C
c1c(ccc(c1)C(c2ccc(O)cc2)(C)C)O
S(=O)(=O)(c1ccc(O)cc1)c2ccc(O)cc2
c1c(ccc(c1)C(CC)(C)C)O
C(C)CCCCCCCCCCCC[P+](CCCC)(CCCC)CCCC
c2(sc1cc(O)ccc1c2C(=O)c4ccc(OCCN3CCCCC3)cc4)c5ccc(O)cc5
c1(O)ccc(cc1)Oc2ccccc2
c1c(ccc(c1)C(C(c2ccc(O)cc2)CC)CC)O
c1c(cccc1)COC(c2ccccc2C(=O)OCCCC)=O
c1c(cccc1)c2ccc(O)cc2Cl
c1c(cccc1)c2ccc(cc2)O
c1c(ccc(c1)C(=O)OCCC)O
c1c(ccc(c1)C(=O)OCc2ccccc2)O
c1c(ccc(c1)C(=O)OCCCC)O
c1(N)c(I)cc(I)c(c1I)CC(C(=O)O)CC
c1c(cccc1)B(c2ccccc2)c3ccccc3
c1(N)ccc(cc1C)N=Nc2ccccc2C
[N+](=O)(c1cccc(C)c1)[O-]
[N+](=O)(c1ccc(N)c(N)c1)[O-]
c1(Cl)ccc(cc1Cl)C3(OCCN(C(=O)c2ccccc2)C3)CCN5CCC(N4CCCCC4)(C(=O)N(C)C)CC5
O(C)C(CCCCCCCC=CCC=CCCCCC)=O
c2(Cl)ccc(NC(=O)c1cc(Cl)cc(Cl)c1O)cc2Cl
c1[n+](cccc1)CCCCCCCCCCCCCC
c1n(ncn1)CC2(OCC(Br)C2)c3ccc(Cl)cc3Cl
c1(O)ccc(cc1Cc2ccccc2)Cl
c1c(ccc(c1)C(N2CCN(CCOCCO)CC2)c3ccccc3)Cl
c1c(ccc(c1)C2(C(=O)Nc3ccccc23)c4ccc(O)cc4)O
S(=O)(CCCC(F)(F)C(F)(F)F)CCCCCCCCCC4C2C1C(C(O)CC1)(CCC2c3ccc(O)cc3C4)C
[N+](=O)(c2cc(C(=O)c1ccc(C)cc1)cc(O)c2O)[O-]
c1(c(c(cc(c1)Cc2cc(CC)c(N)c(CC)c2)CC)N)CC
c1c(cccc1)C[N+](CCCCCCCCCCCC)(C)C
c1c(c(ccc1)COc2ccccc2C)C(C(=O)OC)=NOC
c1(Br)c(O)c(Br)cc3c1Oc2c(cc(Br)c(c2Br)O)C35c4ccccc4C(=O)O5
c2(N)cc(Cl)c(c1cc(Cl)c(N)cc1Cl)cc2Cl
c1(O)c(I)cc(cc1I)C#N
c1(Cl)cccc(c1C(=O)Nc2cccc3c2oc(c3C(O)(C)C)C)Cl
S(=O)(=O)(O)C(F)(F)C(F)(F)C(F)(F)C(F)(F)C(F)(F)C(F)(F)C(F)(F)C(F)(F)F
C1(=O)CCCCCN1SSN2CCCCCC2=O
c1(n(nnc2ccccc12)CSP(OCC)(OCC)=S)=O
C(C)OC(C=CC=CCCCCC)=O
c3(sc2c(=O)c1ccccc1c(=O)c2sc3C#N)C#N
c1c(ccc(c1)C(C(=O)C3C(=O)c2ccccc2C3=O)c4ccccc4)Cl
c4(O)ccc3CC1N(C)CCc2cccc(c12)c3c4O
S(=O)(=O)(c1ccc(O)c(CC=C)c1)c2ccc(O)c(CC=C)c2
c2c(c1ccccc1c3ccccc23)O
C(C)N(CC)CCOc1ccc(cc1)C(c2ccccc2)=C(c3ccccc3)Cl
c1c(ccc(c1)C(O)(c2ccc(Cl)cc2)C(=O)OCC)Cl
[N+](=O)(c3cccc(C1C(=C(NC(=C1C(=O)OC)C)C)C(=O)OCCN(Cc2ccccc2)C)c3)[O-]
O(C)c1ccc(cc1)C(c2ccc(OC)cc2)=C(c3ccc(OC)cc3)Cl
S(=O)(=O)(C)c1ccc(cc1Cl)C(C(=O)Nc2cnccn2)CC3CCCC3
C(O)(CCCCCCCC=CCC=CCCCCC)=O
c1(=O)c(c(sn1CCCCCCCC)Cl)Cl
S(=O)(=O)(Oc5ccc(N=Nc4ccc(c3ccc(N=Nc2c1c(S(=O)(=O)[O-])cc(S(=O)(=O)[O-])cc1ccc2O)c(C)c3)cc4C)cc5)c6ccc(C)cc6
C1(=O)CC(CC(N1)=O)CC(O)C2C(=O)C(CC(C2)C)C
c1(c(nco1)c2cc(F)ccc2F)c4ccc3nnc(n3c4)C(C)C
C1N(CCN(C1)CCc3cc(C)c2NC(=O)CC(c2c3)(C)C)c5c4ccccc4sn5
c1c(ccc(c1)C(=C(c2ccccc2)CC)c3ccc(O)cc3)OCCN(C)C
c1(Cl)cc(Cl)c(O)c(c1Cl)Cc2c(O)c(Cl)cc(Cl)c2Cl
O(C)C(C(N(c1c(C)cccc1C)C(=O)Cc2ccccc2)C)=O
C(C)CCCCCCCC[N+](CCCCCCCCCC)(C)C
c1(O)c(Br)cc(cc1Br)C(c2cc(Br)c(O)c(Br)c2)(C)C
c4c(cc3CCc1c(nccc1)C(=C2CCN(C(=O)OCC)CC2)c3c4)Cl
N(C)(C)c1ccc(cc1)C3C4C(C2C(C(O)(C#CC)CC2)(C3)C)CCC5C=4CCC(C=5)=O
S(=O)(=O)(O)c2cc1cc(N)ccc1c(O)c2
C(F)(F)(c1cc(O)ccc1[N+](=O)[O-])F
N(C)(C)CCOc1ccc(cc1)C(c2ccccc2)=C(c3ccccc3)CCCl
S(=O)(=O)(c1ccc(F)cc1)CC(O)(C(=O)Nc2ccc(C#N)c(C(F)(F)F)c2)C
c1(O)ccc(cc1Cc2cc(Cl)ccc2O)Cl
C(C)NC4=CC3[OH+]c1cc(NCC)c(cc1C(c2ccccc2C(=O)OCC)=C3C=C4C)C
c1c(c(c(cc1)C(=O)N(Cc2cccnc2)CC)C3(C(=O)N(c4ccc(Cl)cc34)Cc5ccc(OC)cc5OC)C)Cl
C12OC7OC(C(OC6OC(C(OC5OC(C(OC4OC(C(OC3OC(C(OC(OC1CO)C(O)C2O)C(O)C3O)CO)C(O)C4O)CO)C(O)C5O)CO)C(O)C6O)CO)C(O)C7O)CO
c23n(C(c1ccc(C#N)cc1)CCC2)cnc3
c1(O)ccc(cc1)Cl
C1C(CCCC1)O
c1c(cccc1)O
C(=O)(N(CCCC)CC)SCCC
C(=C)CCCCCCCCCCCC
C(O)C(CO)(CO)CO
C(=C)C(OC(C)=O)(CCC=C(C)C)C
c1(O)c(=O)ccoc1C
c1(O)ccc(cc1OC)C=O
[N+](=O)(c1cccc(C(=O)O)c1)[O-]
C(C)CCCCC(O)C
C5Oc4cc(CCN3CCCC(OC(c1ccccc1)c2ccccc2)C3)ccc4O5
C(=C)COC(c1ccccc1C(=O)OCC=C)=O
C(C)CCOC(c1ccccc1C(=O)O)=O
c1(O)cc(c(O)cc1O)C(=O)CCC
C(C)CCCCCCCCCCBr
S(=O)(=O)(NC(=O)C)c1ccc(N)cc1
C(C)C(C)(C)C1CCC(CC1)=O
C(=O)(N(CCC)CCC)SCCC
C(=O)(c1ccc(O)cc1)CBr
S(=O)(=O)([O-])c2cc(N=Nc1ccc(OCC)cc1)ccc2C=Cc4ccc(N=Nc3ccc(OCC)cc3)cc4S(=O)(=O)[O-]
C(=O)(C)C4(OC(C)=O)C3(C(C2C(C1(C(=CC(=O)CC1)C(=C2)C)C)CC3)CC4=C)C
c1c(c(cc(c1)C(C)C)C(C)C)O
c1c(cccc1)OP2OCC(C)(C)CO2
[N+](=O)(c1cc(C(C)C)cc([N+](=O)[O-])c1N(CCC)CCC)[O-]
C4(O)C2(F)C1(C(=CC(=O)C=C1)CCC2C3C(C(O)(C(=O)CO)C(C3)C)(C4)C)C
C(O)(CCCCCCCC=CCC=CCC=CCC)=O
[nH]1c(=O)cc([nH]c1=S)CCC
C(C)C(C)(C)C1CCC(CC1)O
S(=O)(=O)(OCCCCOS(=O)(=O)C)C
C(O)(CCCCCCCCCCCCCCCCC)=O
c1(O)ccc(c(c1)C)Cl
P1(=O)(NCCCO1)N(CCCl)CCCl
c1(=O)c(O)c(oc2cc(O)cc(O)c12)c3ccc(O)cc3O
C1(Cl)(C(Cl)=C(Cl)C(Cl)=C1Cl)Cl
[N+](=O)([O-])OCC(CO[N+](=O)[O-])(CO[N+](=O)[O-])CO[N+]([O-])=O
c1c(ccc(c1)C(c2ccccc2C(=O)O)c3ccc(O)cc3)O
[nH]1c(=O)c3c(nc1=O)n(CC(O)C(O)C(O)CO)c2cc(c(cc2n3)C)C
c1c(c(cc(c1)Cc2ccc(N)c(C)c2)C)N
c1(O)cc(c(c(c1)C)Cl)C
C1(c2c(NC(C=1)(C)C)ccc(c2)OCC)C
C1C(CCCC1)C2CCC(CC2)=O
c1c(cc(c(c1)C)C)O
c1(O)ccc(cc1OC)C=CC
C(Cl)(C(=O)N1C(COc2ccccc12)C)Cl
c1c(ccc(c1)C(CC)C)O
c1c(ccc(c1)C(C)C)O
