# Supplementary material for: Predicting Potential Endocrine Disrupting Chemicals Binding to Estrogen Receptor α (ERα) Using a Pipeline Combining Structure-Based and Ligand-Based in Silico Methods
Source: Int J Mol Sci. 2021 Mar 11;22(6):2846. doi: 10.3390/ijms22062846 (PMC7999354; doi:10.3390/ijms22062846)
Supplement: Supplementary file 1 [file ijms-22-02846-s001.zip › epa_database/epa_NB.txt]

[N+](=O)([O-])c1ccc(cc1)Cl
[N+](=O)(c1ccc(N)cc1)[O-]
[N+](=O)(c1ccc(O)cc1)[O-]
c1c(ccc(c1)C(=O)C)OC
N(C)(C)c1ccc(cc1)C=O
c1c(ccc(c1)C(C)C)C(C)C
C(=O)(c1ccc(C(=O)Cl)cc1)Cl
C(O)(c1ccc(C(=O)O)cc1)=O
C(C)N(CC)CCO
c1c(cccc1)C#N
c1c(cccc1)CO
c1ncc(cc1)C#N
c1c(cncc1)CO
Cl.c1ccccc1
C1C(CCCC1)=NO
c1nc(ccc1)C#N
C1N3CN2CN(CN1C2)C3
[nH]1c(=O)cc(o1)C
C(C)CCCC(CO)CCC
B(O)(O)O
n1c(nc(nc1N)NCC)Cl
S(=O)(=O)([O-])c1ccccc1C=O
c1c(ccc(c1)C(c2ccccc2)(C)C)Nc4ccc(C(c3ccccc3)(C)C)cc4
c1c(cccc1)CC(C)(C)OC(CCC)=O
c1c(cccc1)OP(Oc2ccccc2)Oc3ccccc3
c1(Cl)nc(nc(n1)Cl)Nc2ccccc2Cl
C(=O)(O)C(Oc1cccc(c1)Cl)C
S(=O)(=O)(O)c2cccc(CN(c1ccccc1)CC)c2
c2(Cl)ccc(NC(=O)Nc1ccc(Cl)cc1)cc2Cl
C(=O)(OC(C)C)Nc1cccc(c1)Cl
C(=O)(OCC#CCCl)Nc1cccc(c1)Cl
C(=C)COc1nc(OCC=C)nc(n1)OCC=C
O(C)C(Cc1ccccc1)=O
c1c(cccc1)NC(N(C)C)=O
c1(N)ccc(cc1)Nc2ccccc2
c1c(cccc1)Oc2ccc(cc2)Br
c1c(ccc(c1)Cc2ccc(N(C)C)cc2)N(C)C
C(C)(C)Nc1ccc(cc1)Nc2ccccc2
c1c(ccc(c1)Cc2ccc(N)cc2)N
c1(N)ccc(cc1)Oc2ccc(N)cc2
c1c(cccc1)Cc2ccccc2
C1C(CCCC1)NC2CCCCC2
c1c(cccc1)Oc2ccccc2
c1c(cccc1)C=C(CCCCCC)C=O
C(C)OC(Cc1ccccc1)=O
S(=O)(=O)(NC(=O)N(c1nc(C)nc(OC)n1)C)c2ccccc2C(=O)OC
c2(F)c(NC(=O)NC(=O)c1c(F)cccc1F)ccc(c2)Oc3ccc(cc3Cl)C(F)(F)F
c1c(cccc1)NC(CC(=O)C)=O
c1c(cccc1)NC(=N)Nc2ccccc2
c1c(cccc1)CCOC(Cc2ccccc2)=O
c1c(cc(cc1)C)NCC
C(O)(CN(CCN(CC(O)C)CC(O)C)CC(O)C)C
C(O)CN(CCO)CCO
C(=O)(C)OCC(COC(=O)C)OC(C)=O
C(C)CCN(CCCC)CCCC
[N+](=O)(C=Cc1ccccc1)[O-]
C(C)CCC(COCCC#N)CC
C(Br)(C(=O)N)(C#N)Br
O(C)c1ccc(cc1C(=O)NCCc3ccc(S(=O)(=O)NC(=O)NC2CCCCC2)cc3)Cl
C1(Cl)(C3(Cl)C(Cl)=C(Cl)C1(Cl)C4C(Cl)C2OC2C34)Cl
P(=O)(OC)(N)SC
c1c(cccc1)CCC(C)(C)O
C(C)CCC(COC(C)=O)CC
C(C)CCC(COC(C=C)=O)CC
C(C)CCC(COC(CCCCC(=O)OCC(CCCC)CC)=O)CC
C(C)CCC(COC(CCCCCCCC(=O)OCC(CCCC)CC)=O)CC
c1c(cccc1)CCc2ccccc2
c1c(cccc1)N=Nc2ccccc2
C1N(CCOC1)SSN2CCOCC2
C(C)OC(C=Cc1ccccc1)=O
c1c(cccc1)COC(C=Cc2ccccc2)=O
c1c(cccc1)CCOC(C)=O
c1c(cccc1)OCCOC(=O)C(C)C
c1c(cccc1)CCC
c1c(cccc1)NCC
C1N(CCNC1)CCO
c1c(cccc1)NC(N)=S
C(=O)(C)Nc1ccc(cc1)O
C(F)(F)(C(F)C(F)(F)F)Oc2cc(Cl)c(NC(=O)NC(=O)c1c(F)cccc1F)cc2Cl
C1(Cl)(C2(Cl)C(Cl)=C(Cl)C1(Cl)C3COS(=O)(=O)OCC23)Cl
c1(n(nc(n1)C(=O)OCC)c2ccc(Cl)cc2Cl)C(Cl)(Cl)Cl
[N+](=O)([O-])O.[N+](=O)([O-])O
C2(=O)C1CCCCC=1C(N2c3cc4c(cc3F)OCC(=O)N4CC#C)=O
c1c3c(ccc1)C4c2ccccc2C3(CC4)CCCNC
S(=O)(c2nc1ccccc1[nH]2)Cc3c(C)c(OCC(F)(F)F)ccn3
c1c(ccc(c1)CCCC)N
c1c(ccc(c1)CCCCCCCCC)O
c1c(ccc(c1)CCC)OC
c1c(cccc1)CCCC
c1c(cccc1)C=CCO
C1C(OC(C1)CCCCC)=O
c1c(cccc1)OCCOc2ccccc2
C1C(OC(C1)CCCCCCC)=O
C(C)CCC(CO)CC
c1(O)ccc(cc1)N=O
C(O)(c1cc(C)cnc1C2NC(C(=O)N=2)(C(C)C)C)=O
S(=O)(=O)(c2ccc(C(=O)C1C(=O)CCCC1=O)c([N+](=O)[O-])c2)C
c1oc(cc1COC(=O)C2C(C2C=C(C)C)(C)C)Cc3ccccc3
C(C)(C)Oc1c(sc2ccc(OC)cc12)C(=O)Nc3[n]n[nH]n3
c1c(ccc(c1)CO)OC
C1C(OC(C1)CCC)=O
C(C)OC(CC)=O
C(C)OC(CC(=O)OCC)=O
C(C)OC(CCC)=O
C(C)NC(NCC)=S
C1C(NCCCC1)=O
c1c(c(cc(c1)C)C)O
C(C)(C)=CCCC(C)=CCOC(C)=O
C(C)CCOC(CCCCC(=O)OCCCC)=O
C(=O)(OCC#C)C(Oc1ccc(cc1)Oc2c(F)cc(cn2)Cl)C
C1C(OCCCCCCCCCCCCC1)=O
C(O)(CCCCCCCCCCC(O)CCCCCC)=O
C(C)COC(CCCCC(=O)OCCC)=O
C(C)(C)CCCC(CCO)C
C(C)(C)=CCCC(CC=O)C
C(C)(C)=CCCC(C)=CCO
C(C)(C)CCOC(CCC)=O
C(C)OC(CCCCCC)=O
C(C)COC(CC)=O
c1(Br)ccc(cc1)Br
c1(N)ccc(cc1)Br
c1c(ccc(c1)C)Cl
c1c(ccc(c1)C)O
c1c(ccc(c1)C)S
c1(Cl)ccc(cc1)Cl
c1c(ccc(c1)C)N
c1(N)ccc(cc1)N
C1(=O)C=CC(C=C1)=O
O(C)C(CCC(=O)OC)=O
C(C)CCCC(CC)=O
C(O)C(O)CCCCO
C(=O)(OCCOCCOC(=O)Cl)Cl
C13OC1CC(C2OC2)CC3
C1OC1CC
C1C(O1)COC(C(=C)C)=O
C(Br)CBr
O(C)C(Nc2nc1ccccc1[nH]2)=O
c1n(c(nc1C(=O)N4CCN(c3cc(C(=O)[O-])c2ccccc2c3)CC4)c5ccc(C)cc5)c6cccc(c6)OCC
C3(F)(CN(C1CCCC1)c2nc(ncc2N(C)C3=O)Nc5ccc(C(=O)NC4CCN(C)CC4)cc5OC)F
O(C)[Si](OC)(OC)CCC
O(C)CCO[Si](OCCOC)(OCCOC)C=C
C(=O)(c2cnc(c1ccccn1)nc2C)Nn3cc(c4c3ccc(c4)F)C
C(Cl)CBr
C(=C)CCl
C(Cl)CCl
C(O)CCl
C(=C)C#N
C(=C)CO
C(#C)CO
C(=O)CCl
C(O)CO
C(=O)C=O
O(C)CCl
C(O)(CC(C)(C)O)C
C([O-])(C[N+](C)(C)C)=O
[Si](C)(C)(C)O[Si](C)(C)C
[Si](C)(C)(C)O[Si](O[Si](C)(C)C)(C)C
C(#C)C(O)(CC(C)C)C
C(C)(C)(C)NC(C=C)=O
P(=O)(OCCCC)(OCCCC)O
O(C)C(C)(C)CC(C)=O
C(O)CC(CCCC(C)(C)O)C
C(O)(C)(C)CCCC(CC=O)C
C(C)CC(C)=O
C(O)CC(O)C
C(O)(CCC)=O
c1c(cccc1)C(c2ccccc2)=CC3CCN(CC3)C(CCCCCCCCc4cccnc4)=O
c1(S)nnc(s1)S
c1c(ccc(c1)CCC(O)(Cn2cncn2)C(C)(C)C)Cl
C(O)(C1CCC(C(=O)O)CC1)=O
N(C)(C)CCO
[N+](=O)(CCC)[O-]
C(C)(C)CC(C)=O
C(C)(C)CC(O)C
C(=O)(N)NC(N)=O
C(C)(C)OC(C)=O
C(=C)(C)OC(C)=O
O1C(OC(C1)C)=O
c1c(cc(cc1)C)C
c1c(cc(cc1)C)O
c1(N)cccc(c1)Cl
c1c(cc(cc1)C)N
c1(N)cccc(c1)N
c1(O)cccc(c1)O
C1(=O)CCCC(O1)=O
O(C)C(CC(=O)OC)=O
c1c(cc(cc1C)C)C
c1c(cc(cc1C)C)O
c1(Cl)nc(Cl)nc(n1)Cl
c1(O)nc(O)nc(n1)O
C(C)(C)CC(CC(C)C)=O
c1nccc(c1)C
C1C(CCCC1)N
C1C(CCCC1)=O
c1c(cccc1)S
c1ncc(cc1)C
c1c(scc1)c2ccc(s2)c3cccs3
C(Cl)(SN(S(=O)(=O)N(C)C)c1ccccc1)(F)Cl
c1c(ccc(c1)Cn3c2ccccc2nc3N5CCC(N(c4nccc(=O)[nH]4)C)CC5)F
C1OCCN(C1)C
c1c(nccc1)Cl
C(=O)(C(=C)C)OCCOCCOCCOC(C(=C)C)=O
C(=O)(C(=C)C)OCCOCCOCCOCCOC(C(=C)C)=O
C(C)CCOC(CCCCCCCCC(=O)OCCCC)=O
C(C)CCNC(NCCCC)=S
C(O)(CCCC)=O
C(N)CCN(C)C
C(#N)CC#N
C(O)COC
C1OCCC1
c1c(cccc1)C(c2ccccc2)(CC(N(C)C)C)C(CC)=O
C(C)(C)(C)OOC(C)(C)C
C(C)(C)CCC(C)=O
C(O)(CCC(=O)O)=O
C(O)(C=CC(=O)O)=O
N(C)(C)CCN(C)C
C(=O)(N)NNC(N)=O
C(O)(CN(C(=O)CCCCCCCC=CCCCCCCCC)C)=O
C(=O)(C=C)NCNC(C=C)=O
C(C)(C)OC(CCCCCCCCCCCCC)=O
C(C)CCCCOC(CCCCC(=O)OCCCCCC)=O
C(C)OC(CCCCCCCCC)=O
C(C)OC(CCCCCCCCC(=O)OCC)=O
C(C)CCCCCCCC(C=O)C
O(C)C(CCCCCCCCC)=O
C(C)CCCC(C)=O
C(O)(C=CC=CC)=O
C(Br)CCCBr
C(C)CCC=O
C(O)CCCO
C(O)C#CCO
C(C)CC=NO
C(C)NCCO
C(O)COCC
C1CCCCC1
C1NCCNC1
C1OC=CCC1
C1OCCNC1
C(C)(C)=CCCC(C)=O
C(O)(CNCC(O)C)C
C(O)(COCC(O)C)C
c1(nc(nc(c1)C)Nc2ccccc2)C#CC
c1c(ccc(c1)C(=CC(=O)N2CCOCC2)c3ccc(OC)c(OC)c3)Cl
O(C)C(CCCCCCC)=O
C(O)(CCCCCC)=O
C(C)OCCOC(C)=O
C(=O)(O)CCSCCC(=O)O
C(O)(CCCCCCCCC(=O)O)=O
C(=O)(C)OCCOCCOCCOC(C)=O
C(C)CCCCO
C(=O)CCCC=O
C(N)CNCCN
C(O)CNCCO
C(C)COCCC
C(Cl)COCCCl
C(O)COCCO
C1NCCCCC1
C(=O)(C)OCCOC(C)=O
C(C)OC(CCCCCCCC=CCCCCCCCC)=O
C(#N)CCCCC#N
C(C)CCCCCO
C(C)CCCCC=O
C(O)COCCCC
O(C)CCOCCO
O(C)C(CCCCCCCCCCC)=O
C(C)CCCCCCC
C(C)CCCCCCCl
C(C)CCCCCCO
C(C)OCCOCCO
C(#N)CCNCCC#N
O(C)CCOCCOC
C([O-])(N)=O
O(C)[Si](OC)(C)C
P(=O)(OC)(OC)SCC(=O)NC
C(O)C(C)(C)COC(C(CO)(C)C)=O
C(O)C(O)CCCCCC
C(=C)C(OC(CC(C)C)=O)(CCC=C(C)C)C
[Sn-].Cl.Cl.Cl.C(C)CC
N(C)(C)C(CCCCCCC)=O
c1c(cccc1)Oc2n(nc(c2C=NOCc3ccc(C(=O)OC(C)(C)C)cc3)C)C
O(C)C(CCCC(=O)OC)=O
c1c(ncc(c1)CN2CCSC2=NC#N)Cl
S(=O)(=O)(NC(=O)Nc1nc(OC)cc(OC)n1)c2c(C(=O)N(C)C)cccn2
C(C)CCCCCCCCCC[N+](C)(C)C
C(C)CCCCCCCCCCCCCCCC[N+](C)(C)C
C(O)(CCCCCCCC)=O
C(C)CCOCCOC(C)=O
C(C)CCCCCCCC(C)=O
C(C)CCCCCCOC(C)=O
C(C)CCCCCCCCCCN(C)C
C(O)COCCCCCC
C(O)COCCOCCO
C(C)CCCCCCCCO
C(C)CCCCCCCC=O
C(C)CCOCCOCCO
C(O)COCCOCCOC
C(C)OCCOCCOCC
C(O)(CCCCCCCCC=C)=O
O(C)C(CCCCCCCCCCCCCCC)=O
C(C)CCCCCCCCCC
C(=C)CCCCCCCCCC
C(C)CCCCCCCCCO
C(=C)CCCCCCCCC=O
O(C)CCOCCOCCOC
C(O)COCCOCCOCC
C(C)CCCCCCCCCCO
C(C)CCCCCCCCCCS
C(C)CCCCOCCOCCO
C(O)COCCOCCOCCO
C(C)CCCCCCCCCCCO
C(C)CCCCCCCCCCCCO
C(O)(CCCCCCCC=CCCCCCCCC)=O
S(=O)(=O)(OCCCCCCCCCCCCCCCC)[O-]
S(=O)(=O)(OCCCCCCCCCCCCCCCCCC)[O-]
C(C)CCCCCCCCC
S1(=O)(=O)CCCO1
c1c(ccc(c1)C(=O)NN(C(=O)c2ccccc2)C(C)(C)C)Cl
c1(Cl)cc(c(cc1)C(COC(F)(F)C(F)F)Cn2cncn2)Cl
c1c(cccc1)C(CO)C
[N+](=O)(c1cc[n+]([O-])cc1)[O-]
C(=O)(c1ccc(CC)cc1)NN(C(C)(C)C)C(c2cc(C)cc(C)c2)=O
C1(=O)NC(=O)C(S1)Cc3ccc(OCCc2ccc(CC)cn2)cc3
c1c(cccc1)NCCCC
c1(F)c(ccc(c1)Br)Cn3c(=O)c2ccc(Cl)cc2n(CC(=O)O)c3=O
c1n(ncn1)C(c2ccc(C#N)cc2)c3ccc(C#N)cc3
C1(=O)C2C(C(N1CC(CCCC)CC)=O)C3C=CC2C3
c1c3c(ccc1)CCc2ccccc2N3CCCN(C)C
c1c(ccc(c1)C(c2ccccn2)CC[NH+](C)C)Cl
c1(n(nc(c1)C)c2ccccc2)N
C(=O)(C1(C(=O)O)CC1)Nc2ccc(Cl)cc2Cl
C(=O)(N(C1CCCCC1)CC)SCC
C123C(C(C)(C)C(C1)CC2)=CCCC3(C)C
c1sc(nc1C(O)CNC(Cc2ccc(OCC(=O)O)cc2)C)C(F)(F)F
C3(O)(C(OC(C(C(OC1OC(C(O)C(OC)(C1)C)C)C(C(OC2OC(CC(N(C)C)C2O)C)C(O)(CC(C(=O)C(C3O)C)C)C)C)C)=O)CC)C
C(C)(C)Oc1ccccc1OC(=O)NC
C12OC1C3N(C)C2CC(C3)OC(C(CO)c4ccccc4)=O
c3c(c2C(=O)c1c(O)cccc1Cc2cc3)O
C(O)(c1cc(COC)cnc1C2NC(=O)C(N=2)(C(C)C)C)=O
c1c(ccc(c1)CCC(C#N)(Cn2cncn2)c3ccccc3)Cl
C1(Cl)(C2(Cl)C(Cl)=C(Cl)C1(Cl)C(C(=O)O)C2C(=O)O)Cl
c1c(ccc(c1)C(O)(c2ccc(Cl)cc2)C(Cl)(Cl)Cl)Cl
c1(O)c(Br)cc(cc1Br)C3(c2ccccc2S(=O)(=O)O3)c4cc(Br)c(O)c(Br)c4
C(O)C(CCCC)(CC)CO
P(=O)(Oc1ccccc1)(Oc2ccccc2)Oc3ccccc3
S(=O)(c1ccc(cc1)OP(OCC)(OCC)=S)C
P(=O)(OCCCl)(OCCCl)OCCCl
S(=O)(=O)(NC(=O)NN1CCCCCC1)c2ccc(C)cc2
C1C(O)CC(CC1C)(C)C
C(=O)(NC)ON=CC(C)(C)SC
C(O)N1C(C(=O)NC1=O)(C)C
c2(Cl)cc(S(=O)(=O)c1ccc(Cl)cc1)c(Cl)cc2Cl
[N+](=O)(c2c1C(CC(c1cc([N+](=O)[O-])c2C)(C)C)(C)C)[O-]
C(=O)(O)CSCCCCCCCCCCC
c1(O)cc(cc(c1O)O)C(=O)OCCCCCCCCCCCC
C(F)(F)(C(F)OC(F)(F)F)Oc2ccc(NC(=O)NC(=O)c1c(F)cccc1F)cc2Cl
c2(Cl)c(Cl)c1C(=O)OC(=O)c1c(c2Cl)Cl
c1(Cl)cc(Cl)c(Cl)c(c1Cl)[N+](=O)[O-]
c1(=O)c(O)c(oc2cc(O)cc(O)c12)c3ccc(O)c(O)c3
c1(N)cc3c(cc1)C(=O)c2ccccc2C3=O
C2(Cl)C(=O)c1ccccc1C(C=2Cl)=O
C(C)CCC(COC(c1ccccc1C(=O)OCC(CCCC)CC)=O)CC
O(C)CCOC(c1ccccc1C(=O)OCCOC)=O
C(C)CCCCCCOC(c1ccccc1C(=O)OCCCCCCCC)=O
c1c(c(ccc1)C(=O)c2ccccc2)O
C(=O)(OC)CSc3cc(N=c2n1CCCCn1c(=O)s2)c(F)cc3Cl
C(F)(F)(c2cccc(OCc1ccccc1C(=COC)C(=O)OC)n2)F
c1(O)c(Br)cc(cc1Br)C(=C2C=C(Br)C(=O)C(Br)=C2)c3ccccc3C(=O)OCC
C1SC(=NC1)c2c(CC(C)C)c(C(=O)OC)c(C(F)F)nc2C(F)(F)F
S(=O)(c2[n]c1ccccc1[nH]2)Cc3c(C)c(OCCCOC)ccn3
S(=O)(=O)(O)c2ccc(N1C(=O)CC(C(=O)O)=N1)cc2
c2(=O)[nH]c1ccccc1c(o2)=O
C1(=O)N(Cl)C(C(N1Cl)=O)(C)C
c1c(cccc1)OC(=O)c2ccccc2O
c1c(c(ccc1)C(=O)OC2CC(CC(C2)C)(C)C)O
c1c(c(ccc1)C(=O)OCc2ccccc2)O
c1c(c(ccc1)C(=O)OCC(CCCC)CC)O
C1(Cl)C(=O)C(=C(Cl)C(C=1Cl)=O)Cl
c1(O)c(Br)cc(Br)cc1Br
c1(c(c(cc(c1)Cc2cc(C(C)(C)C)c(O)c(C(C)(C)C)c2)C(C)(C)C)O)C(C)(C)C
c1c(c(ccc1)C(=O)C)O
C1(OC2(OC1)CCC(C(C)(C)C)CC2)CN(CCC)CC
C(C)N(CC)C(N(CC)CC)=O
C(=O)(C(=C)C)OCCC(OC(C(=C)C)=O)C
C(C)CCCCCCCCOC(c1ccccc1C(=O)OCCCCCCCC)=O
[N+](=O)(c1cc([N+](=O)[O-])ccc1OC)[O-]
[N+](=O)(c1cc(N)ccc1O)[O-]
c1c(c(ccc1)C(=O)OC)O
c1(c(c(cc(c1)C)Cc2cc(C)cc(C(C)(C)C)c2O)O)C(C)(C)C
c1c(cccc1)C(C(O)c2ccccc2)=O
c1c(cccc1)C(c2ccccc2)=O
c2c1CCCCc1ccc2
c1c2c(ccc1)CCC(O2)=O
S(=O)(=O)(OCCCCCCCCCCCCCC)[O-]
c1(c(c(n(n1)C)C(=O)NCc2ccc(C(C)(C)C)cc2)Cl)CC
N1(C(OC4(C(C1)CCCC)CCN(C3(CCN(C(=O)c2c(C)ncnc2C)CC3)C)CC4)=O)CC5CCOCC5
c1(=O)c(c(ss1)Cl)Cl
C1N(CCOC1)c2ccc(cc2)C(C(N(C)C)(Cc3ccccc3)CC)=O
c1(Cl)cccc(c1C#N)Cl
c1(Cl)ccc(cc1)Oc2cc(c(cc2)C3(OC(CO3)C)Cn4cncn4)Cl
C(C)C(OC(N1CCCCC1CCO)=O)C
c1c(ccc(c1)C)C(C)(C)O
c2c1ccccc1cc3ccccc23
O(C)c1ccc(cc1OC)C=O
S(=O)(=O)(O)c2ccc1ccccc1c2
C(=O)(O)C(Oc1ccc(Cl)cc1Cl)C
c1c(cccc1)C(CC(=O)c2ccccc2)=O
c1c(cccc1)COC(c2ccccc2)=O
C(=O)(c1ccccc1)OCCOCCOC(c2ccccc2)=O
C(=O)(c1ccccc1)OCCOCCOCCOC(c2ccccc2)=O
C2Oc1cc(C=CC)ccc1O2
O(C)C(c1ccc(C(=O)OC)cc1)=O
c1c(c(ccc1)CN(C)C)O
c1(N)cc(ccc1OC)C
[nH]1ccc2ccccc12
c1(O)ccccc1O
c1(Cl)ccc(Cl)cc1Cl
c1(O)ccc(Cl)cc1Cl
C1C(CCC1)=O
c1c(c(cc(c1)C(CC)(C)C)C(CC)(C)C)O
S(=O)(C(F)(F)F)c1c(n(nc1C#N)c2c(Cl)cc(cc2Cl)C(F)(F)F)N
S(=O)(=O)(N(C)C)n1c(c(nc1C#N)Cl)c2ccc(C)cc2
C2Oc1cc(CC(C=O)C)ccc1O2
c1n(ncn1)Cc2cc(C(C#N)(C)C)cc(C(C#N)(C)C)c2
c12c(ncnc1cccc2)OCCc3ccc(C(C)(C)C)cc3
c1(O)ccc(cc1C(C)(C)C)OC
[N+](=O)(c1cc([N+](=O)[O-])ccc1C)[O-]
[N+](=O)([O-])c1cc(ccc1Cl)C(F)(F)F
c1(O)ccc(cc1OCC)C=O
C(C)OC(C1OC1c2ccccc2)=O
C(C)N(CC)CC
c1c(ccc(c1)C(CC(C)(C)C)(C)C)OCCOCC[N+](Cc2ccccc2)(C)C
c1(sc(nc1)N)[N+](=O)[O-]
c1c(cccc1)N(C)C
[N+](=O)([O-])c1cccc(c1)Cl
C(=O)(OCC)C(SP(OC)(OC)=S)CC(=O)OCC
c1(O)cc(cc(c1O)O)C(=O)OCCC
[N+](=O)(c1ccc(N)c(O)c1)[O-]
C(O)(c1cccc(C(=O)O)c1)=O
C1(C=C[C-]=C1)C
C1C(CCCC1)NC(NC2CCCCC2)=S
[nH]3c(NCc1ccccc1)c2c(ncn2)nc3
c1(nc(nc(c1)C)Nc2ccccc2)C3CC3
c1c(ccc(c1)C)C(C)=O
c1c(ccc(c1)C(C)C)C=O
[N+](=O)([O-])c1ccc(cc1C)OP(OC)(OC)=S
c1c(cccc1)C[N+](CCCCCCCCCCCCCCCC)(C)C
c1c(cccc1)C[N+](CCCCCCCCCCCCCCCCCC)(C)C
C(O)(CN(CC(O)C)CC(O)C)C
n1c(nc(nc1NCC)NCC)Cl
c1c(cccc1)Nc2ccccc2
c1c(cccc1)C=C(CCCCC)C=O
C(C)(C)OC(Nc1ccccc1)=O
C(C)OC(OCC)OCC
C(C)OP(OCC)OCC
C(C)CCC(COC(CCCCCCCCC(=O)OCC(CCCC)CC)=O)CC
[Hg-].c1ccccc1.C(=O)(C(O)C)O
c1c(cccc1)NNc2ccccc2
c1c(cccc1)COCCC(C)C
c1c(cccc1)CC=O
C(=O)(CC(=O)C)Nc1ccc(cc1)OCC
C(=O)(O)COc1ccc(cc1)Cl
c1c(ccc(c1)COC=O)OC
c1c(cccc1)CCCO
c1c(cccc1)OCCO
C(=O)(OCCCC)C(Oc1ccc(cc1)Oc2ccc(cc2F)C#N)C
c1(Cl)ccc(cc1)c2c(c(c(n2COCC)C(F)(F)F)Br)C#N
c1(n(nc(n1C(F)F)C)c2cc(NS(=O)(=O)C)c(Cl)cc2Cl)=O
C1OCCN(C1)CCCN
c1c(cccc1)CCCCCCCCCCCC
C(C)CCC(C=O)CC
c1c(ccc(c1)CC)O
c1c(ccc(c1)C=O)OC
C(C)(C)CC(CC(O)CC(C)C)C
C(C)(C)CC(CC(CC(C)C)=O)C
C(C)OC(CCC(=O)OCC)=O
c1(O)ccc(cc1)O
[nH]1[nH]c(=O)ccc1=O
C(O)(COCC=C)CO
C(=C)(C=C)CCC=C(C)C
C(O)(C)(C)CC(C)=O
C(C)(C)CCO
C1(OC(OC(O1)C)C)C
C(C)OC(CCCCC)=O
C(C)CC=O
C(=O)(N)N=NC(N)=O
C(C)CCOC(C)=O
C(C)(C)CCOC(C)=O
C(O)(CCCCCCCC(=O)O)=O
c2c(cc1CCCc1c2)OC(=O)C(COCCOC)CC4(C(=O)NC3CCC(C(=O)O)CC3)CCCC4
c1c(cncc1)C=NN2CC(=NNC2=O)C
c1(N)cc(N)ccc1OC
O(C)c1cc(OC)nc(n1)Sc2cccc(c2C(=O)[O-])Cl
C(C)CCCCCCCCCCCCCC[N+](CC)(C)C
C(O)(CCCCC(=O)O)=O
C(O)(CCCCCCC)=O
C(N)CCCCCN
C(C)CCCCCC=O
C(C)CCOCCOCCOC(C)=O
C(C)CCCCCCCC
C(C)CCCCCCC=O
N(C)C
C(N)(C)(C)CO
P(=O)(Oc1ccccc1)(Oc2ccccc2)OCC(CCCC)CC
c1c5c(c(cc1)CC(=O)N(C4C(N2CCCC2)CC3(OCCC3)CC4)C)cco5
c1(F)ccc(cc1)Oc2ccnc3c2c(cc(Cl)c3)Cl
C1(=O)CCC(C(N1)=O)(c2ccc(N)cc2)CC
c1c(ccc(c1)CC3C(O)(Cn2cncn2)C(CC3)(C)C)Cl
c1c(ccc(c1)CC3C(O)(Cn2cncn2)C(C(C)C)CC3)Cl
O(C)c1cc(OC)nc(n1)Oc3cccc(Oc2nc(OC)cc(OC)n2)c3C(=O)[O-]
C1(=O)N(Cl)C(C(N1Br)=O)(C)C
C1(=O)c3c(OC12C(=CC(=O)CC2C)OC)c(c(OC)cc3OC)Cl
[N+](=O)(C(CO)(CO)CO)[O-]
C(=O)(C)OC2C(OC(=O)C)C(OC(=O)C)C(OC1(OC(C(OC(=O)C)C1OC(C)=O)COC(=O)C)COC(=O)C)OC2COC(=O)C
C(O)C(C)(C)CO
C(O)C(CO)(CO)COCC(CO)(CO)CO
C(=C)C(OC(c1ccccc1)=O)(CCC=C(C)C)C
P(=O)(OCC(C)C)(OCC(C)C)OCC(C)C
C(Br)C(Br)COP(=O)(OCC(Br)CBr)OCC(Br)CBr
P(=O)(OCCCC)(OCCCC)OCCCC
C(O)(C#CC(O)(CC(C)C)C)(CC(C)C)C
S(=O)(=O)(OCC(CCCC)CC)[O-]
C(=C)(C)C#N
c3(O)c2C(=O)c1c(c(c(c(O)c1)C(=O)O)C)C(=O)c2c(O)c(c3O)C4OC(C(O)C(O)C4O)CO
c2(Cl)c(NC(=O)C1(CCCCC1)C)ccc(c2Cl)O
C(=O)(N)NO
C(O)(C(=O)C)=O
N(C)(C)C(C)=O
O(C)C(C3(C1C(C2C(=CC1)C=C(C(C)C)CC2)(CCC3)C)C)=O
S(=O)(=O)([O-])C(C(=O)OCC(C)C)CC(=O)OCC(C)C
C1(C(C(=CCC1)C)C=CC(C)=O)(C)C
C1(C(=C(CCC1)C)C=CC(C)=CC=CC(C)=CCOC(C)=O)(C)C
C1(C(C(=CCC1)C)C=C(C)C(C)=O)(C)C
S(=O)(=O)(c1ccccc1)c2ccccc2
C1(=O)CCC(N1Cl)=O
c1(c(c(cc(c1)C)C(C)(C)C)O)C(C)(C)C
c1(c(c(ccc1)C(C)(C)C)O)C(C)(C)C
c1(N)ccc(N)c3c1C(c2ccccc2C3=O)=O
c1(n(nc(n1C(F)F)C)c2c(F)cc(c(c2)CC(Cl)C(=O)OCC)Cl)=O
c34c1c(ccc2c1c(ccc2)cc3)ccc4
c2(=O)c(c([O-])c1ccccc1o2)C(c3ccccc3)CC(=O)C
S(=O)(=O)([O-])c1cc(S(=O)(=O)[O-])ccc1C(=C2C=CC(=[N+](CC)CC)C=C2)c3ccc(N(CC)CC)cc3
c1c(ccc(c1)C(c2ccc(N(C)C)cc2)c3ccccc3)N(C)C
C(=O)(NC(=O)OC3C(OC)C(C1(OC1CC=C(C)C)C)C2(OC2)CC3)CCl
c24n(c1ccccc1c2C)C(C(Cc3c(C)[nH]cn3)CC4)=O
C(F)(F)Oc1n(nc(c1Cl)c2cc(OCC(=O)OCC)c(Cl)cc2F)C
S(=O)(=O)([O-])c1cccc2ccccc12
N4c3c2C(=O)c1ccccc1C(c2cc(Cl)c3Nc6c4c(cc7C(=O)c5ccccc5C(c67)=O)Cl)=O
C(C)(C)(C)SCSP(OCC)(OCC)=S
O(C)C(c1ccccc1C(=O)OC)=O
C(C)COC(c1ccccc1C(=O)OCCC)=O
C(C)CCCOC(c1ccccc1C(=O)OCCCCC)=O
c1(O)c(ccc(c1)OC)C(=O)c2ccccc2
C2(F)(Oc1cccc(c1O2)c3c(C#N)c[nH]c3)F
c2c(c1CCC(C)(C)c1cc2C(C)(C)C)C(C)=O
P(=O)(OC)(OC)OC(C)=C(C(=O)N(CC)CC)Cl
c1c(ccc(c1)C3(OC(=O)N(Nc2ccccc2)C3=O)C)Oc4ccccc4
c1(O)c(Br)cc(cc1Br)C=NOc2ccc([N+](=O)[O-])cc2[N+](=O)[O-]
c1c(c(ccc1)C(=COC)C(=O)OC)Oc2cc(ncn2)Oc3ccccc3C#N
P(=O)(SCCC)(OCC)SCCC
c1c(ccc(c1)C=C2CCC(C)(C)C2(O)Cn3cncn3)Cl
c23n(c1ccc(N)cc1c2cccc3)CC
c23oc1ccccc1c2cccc3
c23sc1ccccc1c2cccc3
C2(=O)C(NC(=O)COc1ccccc1)C3SC(C)(C)C(N23)C(=O)[O-]
S(=O)(=O)([O-])c3ccc(N=Nc2ccc(O)c(N=Nc1ccc(C)cc1C)c2O)cc3
C(C)(C)CCCC(C)(C)O
c3(O)c4c1c(O)c(c(NC(=O)C(=CC=CC(C(O)C(C(O)C(C(OC(=O)C)C(C(OC)C=COC2(Oc(c1C2=O)c3C)C)C)C)C)C)C)c4O)C=NN5CCN(C)CC5
C(Cl)(Cl)(SN1C(=O)C2C(C1=O)CC=CC2)Cl
C(Cl)(Cl)(SN2C(=O)c1ccccc1C2=O)Cl
c1c(cccc1)CCOC(c2ccccc2N)=O
c1(O)cc(c(Cl)c(c1Cl)C)C
c1(N)cc(Cl)cc(c1Cl)C(=O)O
C(#N)CCN(CC)c1ccc(cc1)N=Nc2c(Cl)cc([N+](=O)[O-])cc2Cl
C(F)(F)(c1cc(NC(=O)C(C)C)ccc1[N+](=O)[O-])F
[Sn-].C(=O)(C=C)O.C(C)CC.C(C)CC.C(C)CC
C(O)(C1OCC(O)C1O)COC(CCCCCCCC=CCCCCCCCC)=O
c1c(c(ccc1)C2OC2(Cn3cncn3)c4ccc(F)cc4)Cl
O(C)C(c1ccccc1N)=O
c2c(c1ccccc1cc2)N
C(C)N(CC)C(c1cccc(C)c1)=O
c1c(cccc1)C(C(=O)c2ccccc2)=O
c1c(ccc(c1)C)C(c2ccccc2)=O
c12sc(nc1cc(F)cc2)COc4ccc3OCC(C(O)c3c4)Cc5cccc(C(=O)O)c5
c1(c(n(c(c1C(=O)Nc2ccccc2)C(C)C)CCC(O)CC(O)CC(=O)O)c3ccc(cc3)F)c4ccccc4
c1(c(n(c(c1C(=O)Nc2ccccc2)C(C)C)CCC(O)CC(O)CC(=O)[O-])c3ccc(cc3)F)c4ccccc4
C(Cl)(Cl)Cl
c1(=O)n(c(cc(n1c2ccc(c(c2)C(=O)OC(C(=O)OCC=C)(C)C)Cl)=O)C(F)(F)F)C
[Zn+2].[n+]1([O-])ccccc1S.[n+]1([O-])ccccc1S
C12C(C)(C)C1CC=C(C2)C
c1(=O)nc(N)ccn1C2OC(SC2)CO
C(#N)C(N=NC(C#N)(CC)C)(CC)C
c1(Br)c(O)c(Br)cc3c1Oc2c(cc(Br)c(c2Br)O)C35c4c(c(Cl)c(Cl)c(Cl)c4Cl)C(=O)O5
N([O-])(c1ccccc1)N=O
C(=O)(c1ccccc1)Nc2ccccc2SSc3ccccc3NC(=O)c4ccccc4
C(=O)(c2cc1ccccc1cc2O)Nc3ccccc3OC
[N+](=O)(c3cccc(NC(=O)c2cc1ccccc1cc2O)c3)[O-]
c2c(cc1ccccc1c2)Nc3ccccc3
c1c(csc1C(=O)C2C(=O)N(c3cc(Cl)c(F)cc23)C(=O)N)Cl
c12snnc1cccc2C(=O)SC
c1c(ncc(c1)CN(C(=NC#N)C)C)Cl
C(=O)(C(C)(C)C)CCl
c2c(nc1ccccc1n2)OP(OCC)(OCC)=S
C(C)COC(c1ccc(C(=O)OCCC)cn1)=O
C(C)CCOC(c1ccccc1)=O
n1n[nH][n]c1c2ccccc2c5ccc(Cn3c(CCCC)nc4c3nccc4)cc5
N(C)(C)c3ccc(c4C(=O)C2=C(O)C1(O)C(=O)C(=C(O)C(N(C)C)C1CC2Cc34)C(=O)N)O
P(=O)(OC(CCl)C)(OC(CCl)C)OC(CCl)C
P(=O)(OC(CCl)CCl)(OC(CCl)CCl)OC(CCl)CCl
c1c(ccc(c1)Cc3ccc(N2C(=O)C=CC2=O)cc3)N4C(=O)C=CC4=O
C(=O)(OCC)Nc1cccc(c1)OC(=O)Nc2ccccc2
C(=O)(OC)Nc1cccc(c1)OC(=O)Nc2cccc(C)c2
C1C(C(CC1)CCCCCCC)=O
C(=S)(N(C)C)SSC(=S)N(C)C
C([S-])(N(C)C)=S
C(C)C(CO)C
C1(C(OC(C=1O)C(O)COC(=O)CCCCCCCCCCCCCCC)=O)O
c1c(cc(cc1)CO)Oc2ccccc2
c1c(ncc(c1)CN2CCNC2=N[N+](=O)[O-])Cl
[N+](=O)(C(C(=CC(=NO)C(=O)N)CC)C)[O-]
c1c(cccc1)[O-]
C(O)(CN(CC(=O)O)CC(=O)O)=O
n1c(nc(nc1NC(C)C)NC(C)C)Cl
c1c(cccc1)Sc2ccccc2
C(O)CN(CC)CCO
S(=O)(=O)(OC(CC(C)C)CCC(CCCC)CC)[O-]
S(=O)(=O)(OCCCCCCCCCCCC)O
C(=O)(N)N(C2COc3cc(OCc1ccccc1)ccc23)O
[Ni-].C(=S)(N(CCCC)CCCC)S.C(=S)(N(CCCC)CCCC)S
c1c(ccc(c1)CCN3CCC(C(O)c2cccc(OC)c2OC)CC3)F
C1(=N)NC(=O)C(S1)=Cc2cc(C(C)(C)C)c(O)c(C(C)(C)C)c2
C(Cl)COP(OCCCl)OCCCl
C(O)(C=Cc1ccccc1)=O
c1c(cccc1)COC(C)=O
C1N(CCNC1)CCN
C(=O)(N)Nc1ccc(cc1)Cl
C(=O)(c1ccc(NC(=O)C)cc1)CCl
S(=O)(=O)([O-])N=Nc1ccc(N(C)C)cc1
c1c(ccc(c1)C(=N)N)OCCCCCOc2ccc(C(=N)N)cc2
c1c(ccc(c1)CC=C)OC
c1[n+](cccc1)CCCCCCCCCCCCCCCC
C(O)NC(NCO)=O
c1(O)c(O)cc(cc1OC(=O)c2cc(O)c(O)c(O)c2)C(=O)OC7OC(C(OC(=O)c4cc(O)c(O)c(OC(=O)c3cc(O)c(O)c(O)c3)c4)C(OC(=O)c6cc(O)c(O)c(OC(=O)c5cc(O)c(O)c(O)c5)c6)C7OC(=O)c9cc(O)c(O)c(OC(=O)c8cc(O)c(O)c(O)c8)c9)COC(=O)c%11cc(O)c(O)c(OC(=O)c%10cc(O)c(O)c(O)c%10)c%11
C2(c3c(Oc1ccccc1N=2)ccc(c3)Cl)N4CCNCC4
C(C)(C)C1C(CC(CC1)C)=O
C(C)(C)COC(CCCCC(=O)OCC(C)C)=O
C(C)OC(C=CC(=O)OCC)=O
C(C)(C)=CCCC(CCOC(CC)=O)C
C(C)CCOCCOCCOC(CCCCC(=O)OCCOCCOCCCC)=O
C(O)(CCCCCCCC=CCC(O)CCCCCC)=O
O(C)C(CCCCCCCCCCC(O)CCCCCC)=O
C(C)CCOC(C=C)=O
C(N)CO
P(=O)(OC(=CC(=O)N(C)C)C)(OC)OC
C(C)OC(C)=O
C(C)(C)=CC(C)=O
c1(N)cccc(n1)N
S(=O)(=O)(c1cc(C(F)(F)F)ccc1C(=O)c2cnoc2C3CC3)C
C(F)(F)(c2cccc(C(=NOCc1ccccc1C(=NOC)C(=O)OC)C)c2)F
c1c(cccc1)N
C(C)CCCCOC(C(=C)C)=O
C(C)CCC(COC(C=CC(=O)OCC(CCCC)CC)=O)CC
C(O)(COC(CCCCCCCCCCC)=O)CO
C(Cl)CCCl
S(=O)(=O)(OCCCCCCCC)[O-]
C(=S)(N)NNC(N)=S
C(O)(CCCCC)=O
S(=O)(=O)(OCCCCCCCCCC)[O-]
C(C)CCCCCCCCCCOC(C(=C)C)=O
C(C)CCCCOC(C)=O
[N+](=O)(c1cc([N+](=O)[O-])cc(C(C)(C)C)c1O)[O-]
C(C)(C)Nc1ccc(NC(C)C)c3c1C(c2ccccc2C3=O)=O
C(=O)(N(c1ccc(F)cc1)C(C)C)COc2nnc(s2)C(F)(F)F
C(C)CCCCCCCO
C(O)COCCOCCOCCCC
O(C)CCOCCOCCOCCOC
c1(c(c(c(nc1C(C)C)C(C)C)COC)c2ccc(cc2)F)C=CC(O)CC(O)CC(=O)[O-]
C1C3C(C2(C(=C1)CC(O)CC2)C)CCC4(C(C(C)=O)C(C#N)CC34)C
C([O-])(C3(C1C(C2C(=CC1)C=C(C(C)C)CC2)(CCC3)C)C)=O
c1c(cccc1)C=CC=O
C(=O)(O)CF
C(O)(C(=O)O)=O
P(=O)(OC(C)C)(OC(C)C)C
S(=O)(=O)([N-]C(=O)Nc1nc(C)nc(OC)n1)c2c(ccc(c2)I)C(=O)OC
C1C3C(C2(C(=C1)CC(O)CC2)C)CCC4(C(C(C)=O)CCC34)C
C(O)(C1C2OC(C1C(=O)O)CC2)=O
n2c(n(c3c(C(=O)OC(OC(=O)OC1CCCCC1)C)cccc23)Cc6ccc(c4ccccc4c5nnn[nH]5)cc6)OCC
S(=O)(=O)(c2nc1n(c(OCC)nc(F)c1)n2)Nc3c(Cl)cccc3Cl
C(F)(F)(Oc3ccc(OC)c(CNC1C(NCCC1)c2ccccc2)c3)F
O(C)C(c1cccc(C(=O)OC)c1)=O
c12c(c(oc1ccc(C)c2)CN(C(=O)Nc3c(F)cc(F)cc3F)Cc4ccccc4)c5ccc(cc5)Cl
[Sn-].Cl.C(C)CC.C(C)CC.C(C)CC
[Sn-].C(C)CC.C(C)CC.C(C)CC.C(C)CC
[N+](=O)([O-])c1ccc(cc1)c2ccc(o2)C=NN3CC(=O)[N-]C3=O
c1c(cccc1)C(c2ccccc2)OCCN(C)C
C(O)(C=O)C(O)C(O)CO
c2(c(c1ccccc1nc2C3CC3)c4ccc(cc4)F)C=CC(O)CC(O)CC(=O)[O-]
C(C)C(C1C(CCCC1)=O)C
c1c(cc(cc1)CN)CN
c1scnc1c3nc2ccccc2[nH]3
C(C)O[Si](OCC)(OCC)CCCS
c1c(cccc1)C(C#N)=NOP(OCC)(OCC)=S
c1(Cl)cc(cc(c1)Cl)C3C(=O)OC2(CCCCC2)C=3OC(=O)C(CC)(C)C
c2(S)nc1ccccc1s2
C(O)(C(CCCC)CC)=O
C1c3c(N=C2CCCCCN12)cc(Cl)cc3Cl
c1sc(nc1C(C)(C)C)c4cc3cc(OCc2ccccc2CC(=O)O)ccc3o4
P(=O)(Cl)(OCC)Cl
C(=O)(OC(C)C)NNc2cc(c1ccccc1)ccc2OC
C2(C(=C(CC(C1CCOCC1)C2)O)C(CC)=NOCC=CCl)=O
C(O)(c1ccc(N)cc1)=O
C(=O)(N(C)C)Nc1ccc(cc1)Cl
C(=O)(N)Nc1ccc(cc1)OCC
c1(O)ccc(cc1)OC
O(C)c1ccc(cc1)OC
O(C)C(CCCC(=O)O)=O
S(=O)(=O)([O-])c1ccccc1C
c1c(cccc1)CC(C)(C)OC(C)=O
S(=O)(=O)(OCCCCCCCCCCCC)[O-]
S(=O)(c3ccc(c1cc(C(F)F)nn1c2ccc(OC)cc2)cc3)C
S(=O)(=O)(O)CC(NC(=O)C=C)(C)C
C(C)CCCCC(Nc1ccc(cc1)Nc2ccccc2)C
c2c(c1ccccc1cc2)OC(C(=O)N(CC)CC)C
c1c(c(ccc1)CC(=O)[O-])Nc2c(Cl)cccc2Cl
c1c(c(ccc1)C(=O)Nc2ccccc2)I
c1(F)cccc(c1C2OCC(N=2)c3ccc(C(C)(C)C)cc3OCC)F
C(O)(c3ccc(C(=C)c2cc1C(CCC(c1cc2C)(C)C)(C)C)cc3)=O
c1c2c(ccc1)CC(N2c3c(Cl)cccc3Cl)=O
n1c(sc(c1)CN2C(=N[N+](=O)[O-])N(C)COC2)Cl
[nH]1c(nc2c(c1=S)[nH]cn2)N
C(O)CN(CCCCCCCCCCCC)CCO
C1OCCN(C1)CCCCCCCCCCCC
C(F)(F)(c2ccc(Oc1ccc([N+](=O)[O-])cc1)c([N+](=O)[O-])c2)F
c1c(ccc(c1)CCCC)Cl
C1(=O)NC(=O)C(S1)Cc3ccc(OCCN(c2ccccn2)C)cc3
C(C)CCOCCOCCOCCOCCO
C(O)COCC(CCCC)CC
c2(=O)c1cc(OC)ccc1sc3c(CNC=O)ccc(NCCN(CC)CC)c23
c1c(cccc1)Nc2ccc(cc2)N=O
c1(N)ccc(cc1)OCC
C(Cl)=CCl
c1(Cl)cc(cc(c1C)Cl)C(=O)NC(C(=O)CCl)(CC)C
c2[n+](c1ccccc1cc2)Cc3ccccc3
c1(O)cccc2c1OC(C)(C)C2
c12c(OC(C1)(C)C)c(ccc2)OC(=O)NC
c1c(ccc(c1)C(c2ccc(OCC(O)COC(=O)C(=C)C)cc2)(C)C)OCC(O)COC(=O)C(=C)C
C(O)(C(c1ccc(CC(C)C)cc1)C)=O
C(O)(COCCC)C
C(O)(COCC)C
c1(O)ccc(cc1C)Cl
C([O-])(CN(CC(=O)[O-])CCN(CC(=O)[O-])CC(=O)[O-])=O
O(C)C(c1ccc(C=O)cc1)=O
[N+](=O)(c1ccc(O)c2C(=O)c4c(C(c12)=O)c(Nc3ccc(CCO)cc3)ccc4O)[O-]
c1c3c(ccc1C2(C(=O)O)CCCC2)C(O)C(CO3)Cc5ccc(c4ccccc4)cc5
C(F)(F)(c1cc([N+](=O)[O-])c(N(CCC)CCC)c([N+](=O)[O-])c1)F
S(=O)(=O)(c1cc(C(=O)N=C(N)N)ccc1C(C)C)C
C(N)CCOCCCCCCCC
[N+](=O)([O-])c1cc([N+](=O)[O-])ccc1SC#N
C(O)(CCC(=O)NN(C)C)=O
C(=O)(N(c1c(CC)cccc1CC)COC)CCl
C([O-])(C)=O
C1(=O)N(Cl)C(=O)C(N1Br)(C)C
n1c(nc(nc1NC(C)C)NC(C)C)OC
c1c(c(c(cc1)C(=O)NN(C(=O)c2cc(C)cc(C)c2)C(C)(C)C)C)OC
C1(=O)N(C(=NC1(c2ccccc2)C)SC)Nc3ccccc3
S(=O)(=O)(c3ccc(C1COC(=O)C=1c2ccccc2)cc3)C
C(C)=C1CC2C=CC1C2
c1c(ccc(c1)C(C)(C)C)c2ccc(C(C)(C)C)cc2
C(O)(CCCCn2c(C)c(c1cccnc1)c3ccccc23)=O
C12(C(O)C(C(C1)CC2)(C)C)C
P(=O)(OC)(OC)SC(C(=O)OCC)CC(=O)OCC
C(=O)(OCC)C1CC(ON=1)(c2ccccc2)c3ccccc3
c1c(ccc(c1)CCCC)O
c1(I)c([O-])c(I)cc3c1oc2c(cc(I)c(c2I)=O)c3c4ccccc4C(=O)[O-]
N(O)=CC(C)(C)SC
S(=O)(C(C=NOC(=O)NC)(C)C)C
S(=O)(=O)(C(C=NOC(=O)NC)(C)C)C
S(=O)(=O)([O-])c3cc(Nc2nc(N(CCO)CCO)nc(Nc1ccc(S(=O)(=O)[O-])cc1)n2)ccc3C=Cc6ccc(Nc5nc(N(CCO)CCO)nc(Nc4ccc(S(=O)(=O)[O-])cc4)n5)cc6S(=O)(=O)[O-]
[N+](=O)(N=C(NCC1COCC1)NC)[O-]
P(=O)(O)(O)CCCl
n1c(nc(nc1C)N)OC
c1c(cccc1)C(CCCCCC)=O
C(=O)(NC)ON=C(C)SC
C1C(CCC1)S
c1(O)c(Br)cc(cc1Br)C#N
C(C)(C)(C)OC(CC(=O)C)=O
S(=O)(=O)(N)c3ccc(n2c(c1ccc(C)cc1)cc(C(F)(F)F)n2)cc3
c1c(cccc1)OCC(O)COC(=O)C=C
c1(=O)n(ncc(c1Cl)N)c2ccccc2
P(=O)(Sc1ccccc1)(OCC)Sc2ccccc2
c1c(ccc(c1)C4(O)CCN(C3C(O)c2ccc(O)cc2OC3)CC4)F
C1C(CCCCCCCCCC1)O
c1c2c(ccc1)CCc3c(N2CCCN(C)C)cc(cc3)Cl
c4c(cc3CC2(OCN(C(=O)N(c1ccc(OC(F)(F)F)cc1)C(=O)OC)N=C2c3c4)C(=O)OC)Cl
c1(Br)c([O-])c(Br)cc3c1oc2c(cc(Br)c(c2Br)=O)c3c4ccccc4C(=O)[O-]
N(C)(C)CCC#N
c1c(c(ccc1C(c2ccc(C)c(C)c2)C)C)C
C12OC9OC(C(OC8OC(C(OC7OC(C(OC6OC(C(OC5OC(C(OC4OC(C(OC3OC(C(OC(OC1CO)C(O)C2O)C(O)C3O)CO)C(O)C4O)CO)C(O)C5O)CO)C(O)C6O)CO)C(O)C7O)CO)C(O)C8O)CO)C(O)C9O)CO
c12sc(nc1ccc(OC)c2)N
O(C)N(C(=O)OC)c1ccccc1COc2ccn(n2)c3ccc(cc3)Cl
O(C)[Si](OC)(OC)CCCNCCN
C(#N)CCC(C#N)CCCC#N
c2(=O)c1ccccc1sn2C(C(=O)O)C(CC)C
c1c(ccc(c1)C(O)(c2cccnc2)c3ccc(Cl)cc3)Cl
C2(=O)c1ccccc1C(N2SC3CCCCC3)=O
O(C)C(Nc2nc1ccccc1n2C(=O)NCCCC)=O
c1(Cl)c(Cl)c(c(nc1C#N)Cl)Cl
N(O)(C(=O)N)C3C=CC(Oc1cccc(c1)Oc2ccc(cc2)F)C3
c1(oc(nn1)c7ccc(c6ccc(C(=O)N2CCc3cc5c(cc23)C4(CCN(CC)CC4)CO5)cc6)c(C)c7)C
c1c(ccc(c1)CCCCCCCC)O
P(=O)(OCCCC)OCCCC
S(=O)(=O)([N-]C(=O)n1c(=O)n(C)c(OCCC)n1)c2ccccc2C(=O)OC
S(=O)(=O)([N-]C(=O)n1c(=O)n(C)c(OC)n1)c2ccccc2OC(F)(F)F
c1(F)ccc(cc1F)C3(OCCN(C(=O)c2ccccc2)C3)CCN5CCC(NC(=O)N(C)C)(c4ccccc4)CC5
C1(=C)CCC2C(C)(C)C1C2
c1(Cl)cc(OP(=S)(OC)OC)c(Cl)cc1I
c1(N)cccc(n1)C
c1(Cl)c(Cl)c(OC)c(Cl)c(c1Cl)Cl
C(=O)(O)C(Br)CCCCCCCCCCCCCC
C(=O)(C(CCCC)CC)OCCOCCOCCOCCOC(C(CCCC)CC)=O
[N+](=O)([O-])c1ccc(cc1)Oc2ccc(Cl)cc2Cl
c1(O)c(ccc(c1)OCCCCCCCC)C(=O)c2ccccc2
c1c(ccc(c1)C(=O)NC2C(O)C(Oc3ccc(C(=O)C)cc23)(C)C)F
C(O)(CCCCCCCCCC(=O)O)=O
C(C)CCOCNC(C=C)=O
c1(Cl)c(c(Cl)c(Cl)c(c1Cl)C(=O)OC)C(=O)OC
C(F)(F)(c1cc([N+](=O)[O-])c(N(CCCC)CC)c([N+](=O)[O-])c1)F
[nH]1c(cc2c1ccc(c2)Cl)C(=O)NC(C(O)C(=O)N3CC(O)C(O)C3)Cc4ccccc4
[Si](C)(C)(C)O[Si](O[Si](C)(C)C)C
c1(c(nccc1)Cl)C(=O)Nc2ccccc2c3ccc(Cl)cc3
C(=O)(OCC)COc2cc(n1c(=O)c(C)c(C(F)(F)F)cn1)c(F)cc2Cl
c1c5c(c(nc1)N4CCN(CCc2cc(=O)n(CC(=O)N)c3cc(F)ccc23)CC4)ccs5
C(O)CN(CCCCCCCCCCCCCC)CCO
c1c(cccc1)C=CC(C)=O
c1(Cl)c(c(Cl)c(c(c1Cl)Cl)C#N)C#N
S(=O)(=O)(N)c1cc([N+](=O)[O-])c(N(CCC)CCC)c([N+](=O)[O-])c1
S(=O)(=O)(NCCCC)c1ccc(C)cc1
n1c(nc(nc1NCC)NC(C)C)Cl
O(C)c1c(c(Cl)ccc1Cl)C(=O)O
c1(Cl)c(N)c(c(nc1C(=O)O)Cl)Cl
c1(c(c(cc(c1)C)C(C)(C)C)OC(=O)NC)C(C)(C)C
C(=O)(N(c1ccccc1)C(C)C)CCl
c35c1c(ccc2c1c(ccc2)c4ccccc34)ccc5
C(=O)(OC)COc1ccc(Cl)cc1Cl
C(=O)(OCCOCCCC)COc1ccc(Cl)cc1Cl
c1c(nc(cc1)C(Cl)(Cl)Cl)Cl
C(N)(c3ccc(CNC(=O)C2N(C(=O)C(NCC(=O)OCC)C1CCCCC1)CC2)cc3)=NO
S(=O)(=O)([O-])c3ccc(n2c(=O)c(N=Nc1ccc(S(=O)(=O)[O-])cc1)c(C(=O)[O-])[nH]2)cc3
S(=O)(=O)([O-])c1cc(S(=O)(=O)[O-])cc3c1c(N=Nc2ccccc2)c(O)cc3
c1c(ccc(c1)CNC)NC(c3c2C(=O)CCCc2[nH]c3)=O
c1(O)ccc(c(c1)C(C)(C)C)O
C(C)(C)Oc2cc(n1c(=O)oc(C(C)(C)C)n1)c(Cl)cc2Cl
c1(oc(nc1CCOc4ccc(CC(Nc2ccccc2C(=O)c3ccccc3)C(=O)O)cc4)c5ccccc5)C
c1(Cl)cc4c(c(c1Cl)n2c(COC)nnc2c3ccc[n+]([O-])c3)[nH]c(=O)c(=O)[nH]4
C(C)N(CC)CCOc1c(I)cc(cc1I)C(=O)c3c2ccccc2oc3CCCC
C1(=O)CC(C(O1)=O)CC=CCCCCCCCCC
C(=O)(N(C)C)Nc1ccc(cc1)Oc2ccc(cc2)Cl
c1c(ccc(c1)CCCCCCC)O
S(=O)(=O)([N-]C(=O)Nc1nc(OC)cc(OC)n1)c2c(OCC(F)(F)F)cccn2
C(O)(C4CCC(C#N)(c3ccc1c(n(nc1CC)C2CCCCC2)c3)CC4)=O
C(C)C(C)(C)C1CCC(CC1)OC
C(=O)(N(CC(C)C)CC(C)C)SCC
c1(Cl)cccc(c1C(=O)N)Cl
C(F)(F)(c4cc3N(C(=O)Nc2ccc(Oc1cccnc1C)nc2)CCc3cc4C)F
C(C)CCCCCCCCN
c1c2c(cc(c1)C(C)C)CCC3C(CN)(CCCC23C)C
c1(N)ccc(cc1)Cl
c1(N)ccc(cc1)OC
C(C)O[Si](OCC)(OCC)C
c2(N)ccc(c1ccc(N)c(OC)c1)cc2OC
C(F)(F)(C(F)(F)C(F)(F)C(F)(F)C(F)(F)C(F)(F)F)CCI
N(C)(C)C(CC(=O)C)=O
c13c4cccc1c2ccccc2c3cc5ccccc45
c1c(cccc1)c2ccccc2Br
C(C)CCOC(CCC(=O)C)=O
C(F)(F)(C(F)(F)C(F)(F)C(F)(F)C(F)(F)C(F)(F)C(F)(F)C(F)(F)C(F)(F)C(F)(F)C(=O)O)F
c23c1c(cccc1ccc2)c4ccccc34
c1c(ccc(c1)C(c2ccc(F)cc2)CCCN5CCC(n4c3ccccc3[nH]c4=O)CC5)F
C(C)C=CCCCCCCCCCCOC(C)=O
c1c(c(cc(c1C)CO)C(C)(C)C)SC2C(=O)OC(C(C)C)(CC=2O)CCc3ccc(N)cc3
c1(c(c(ccc1)C(C)C)O)C(C)C
C(C)(C)CCCC(OC(C)=O)(CC)C
c23c1c(cccc1ccc2)C=C3
C1C(OCC=1C8C7(C(O)(C6C(C5(C(CC(OC4OC(C(OC3OC(C(OC2OC(C(O)C(O)C2)C)C(O)C3)C)C(O)C4)C)CC5)CC6)C)CC7O)CC8)C)=O
C(#N)C1(CCCCC1)N=NC2(C#N)CCCCC2
c1c(ccc(c1)Cc3ccc(OCC2OC2)cc3)OCC4OC4
[N+](=O)([O-])c1ccc(cc1)OP(OCC)(c2ccccc2)=S
c1(Cl)cc(OP(=S)(OC)OC)c(Cl)cc1Br
S(=O)(=O)(c2ccc(C(=O)c1cnn(C)c1O)c(C)c2C3CCON=3)C
S(=O)(=O)(NC(=O)Nc2c1CCCc1cc3CCCc23)c4cc(C(O)(C)C)co4
c1(=O)n(c(nnc1C(C)(C)C)SC)N
n1c(sc(c1)CNC(=N[N+](=O)[O-])NC)Cl
c1nc(ccc1)CCCc2ccccc2
c1c(c(cc2C(C)(C)C(CC(C)(C)c12)C)C)C(C)=O
c12c(nnc(c1cccc2)Cc3ccncc3)Nc4ccc(cc4)Cl
C(C)OC(Cc1cccc2ccccc12)=O
C(C)CCC(COC(c1ccc(N(C)C)cc1)=O)CC
C(F)(F)(C(F)(F)C(F)(F)C(F)(F)C(F)(F)C(F)(F)CCOC(=O)C(=C)C)F
c1(c(nccc1)Oc2ccc(cc2)F)C(=O)NCc3ccc(C(O)(C)C)cc3
S(=O)(=O)(N1CCN(CC)CC1)c5ccc(OCCC)c(c4nc2c(nn(c2CC)Cc3ccccn3)c(=O)[nH]4)c5
c1c(cc(cc1)C)NC(N(C)C)=S
[Sn-].C(=O)(C(=C)C)O.C(C)CC.C(C)CC.C(C)CC
C(#N)SCSc2nc1ccccc1s2
C(F)(F)(c1cccc(NC(=O)N(C)C)c1)F
C(C)CCCC=CCCC=O
n1c(nc(nc1NCC)NC(C#N)(C)C)Cl
C(=O)([O-])C=C(C(=O)c1ccc(OC)cc1)Br
c1(Cl)c(Cl)c(Cl)c(c(n1)Cl)Cl
S(=O)(=O)(Nc2nc1n(c(OC)ncc1OC)n2)c3c(C(F)(F)F)cccc3OCC(F)F
c1(c(ncn1C(CO)CO)c2ccc(cc2)F)c4ccnc(Oc3ccccc3)n4
C(C)CCC(COC(CCCCCCCCCCCCCCCCC)=O)CC
C(C)Oc1ccc3c(n1)c(c(C(=O)NCc2ccccc2)c[nH]3)=O
C(=O)(N1CCCCCC1)SCC
S4(=O)(=O)c1ccccc1C(c3cc(CC)c2c(OCO2)c3)=C(C(=O)[O-])N4c5ccccc5C(F)(F)F
C(C)(C)C1C(O)CC(CC1)C
O(C)c1cc(c(OC)cc1Cl)c5c(CCC2CCCCC2)sc(NC(=O)c4cc3cc(cc(c3n4CC(=O)O)C)C)n5
P(=O)(OCC)(NC(C)C)Oc1ccc(c(c1)C)SC
C(O)(CCCCCCCCCCC)=O
c1(Cl)cc(c(Cl)cc1Cl)C(=CCl)OP(=O)(OC)OC
C1(O)CC(N(C(C1)(C)C)O)(C)C
[nH]2c1cccc6c1c(c2Br)CC7N(CC(C(=O)NC3(OC4(O)N(C3=O)C(C(=O)N5CCCC45)CC(C)C)C(C)C)C=C67)C
N(N)C(NN)=S
c1(N)cccc2c1cccc2N
C(=O)(C=C)OCCOC(C=C)=O
c12c(OC(O1)(C)C)c(ccc2)OC(=O)NC
O(C)C(C(NC(=O)C(N)CC(=O)O)Cc1ccccc1)=O
C(=O)(c1ccccc1)OCCCCCCOC(c2ccccc2)=O
C(Cl)(CSC(=O)N(C(C)C)C(C)C)=C(Cl)Cl
C2(=O)CC(OC(C1C(C1C=C(C)C)(C)C)=O)C(=C2CC#C)C
C1C(C(O)(CCC=C(C)C)C)CC=C(C1)C
S(=O)(=O)(NC1(C(=O)NO)CCOCC1)c3ccc(Oc2ccc(F)cc2)cc3
c1(=O)n(c2c(o1)cc(cc2)Cl)CSP(=S)(OCC)OCC
c1(c(nc(nc1C)N(C)C)OC(=O)N(C)C)C
S(=O)(OC2C(Oc1ccc(C(C)(C)C)cc1)CCCC2)OCC#C
c1c(cccc1)CNc2c3c(ncn2)n(cn3)C4OCCCC4
C(=O)(NC)ON=C(C(=O)N(C)C)SC
C(=O)(N(c1c(CC)cccc1CC)COCCCC)CCl
S(=O)(=O)([O-])C(C(=O)OC1CCCCC1)CC(=O)OC2CCCCC2
N(C)(C)C=Nc1cccc(c1)OC(=O)NC
S(=O)(=O)([O-])c1cc(O)ccc1C(=C3C=CC(=[N+](Cc2cccc(S(=O)(=O)[O-])c2)CC)C=C3)c5ccc(N(Cc4cccc(S(=O)(=O)[O-])c4)CC)cc5
C(=S)(NC(=O)OC)Nc1ccccc1NC(NC(=O)OC)=S
C(=S)(NC(=O)OCC)Nc1ccccc1NC(NC(=O)OCC)=S
c1c(c(ccc1)C(n2ccnc2)(c3ccccc3)c4ccccc4)Cl
C(O)COCCOCCOCCOCCOC
C(C)O[Si](OCC)(OCC)CCCNC(=O)N
C3(Cl)(C1(Cl)C2(C5(Cl)C1(C4(Cl)C(Cl)(C2(C34Cl)Cl)C5(Cl)Cl)Cl)Cl)Cl
C14OC1CC(COC(C3CC2OC2CC3)=O)CC4
P(=O)(OCC(=O)C4(O)C1(C(C3C(F)(C(O)C1)C2(C(=CC(=O)C=C2)CC3)C)CC4C)C)([O-])[O-]
c1(Cl)cc(cc(c1)Cl)C(=O)NC(C#C)(C)C
c2c(cc1ccccc1c2)OC(N(c3cccc(C)c3)C)=S
c1c(c(cc(c1)C)C(C)(C)C)O
c2c1cc(C(C)C)ccc1cc(c2)C(C)C
c1(c(c(c(cc1)C)C)O)C
c1(Cl)cc(c(cc1)C(OCc2ccc(Cl)cc2)Cn3ccnc3)Cl
C(Cl)(SN1C(=O)C2C(C1=O)CC=CC2)(C(Cl)Cl)Cl
C(C)CCCCCCC(CO)CCCCCC
C1OC1COCCCC
C1[N+](CCCC1)(C)C
C(C)CCCCCCOC(CCCCCCCCC(=O)OCCCCCCCC)=O
C1C(CCCC1)C2CCC(CC2)O
C(C)CCCCCCCCCC#N
n1n(nc2ccccc12)c3cc(ccc3O)C
c1(O)ccc(cc1OC)CNC(=O)CCCCCCCC
C(C)C(COC(CC(C)C)=O)C
C(=O)(OCC(CCCC)CC)Cl
c1(=O)n(c(=O)n(c(n1CC2OC2)=O)CC3OC3)CC4OC4
c1(c(c(ccc1)C(C)C)N)C(C)C
c1(c(c(ccc1)CC)N)C
C1C(OCC1)COC(C(=C)C)=O
C1(OC(CN(C1)CCCCCCCCCCCCC)C)C
C1OC1COCC(CCCC)CC
C([O-])(C=CC=CC)=O
c1c(ccc(c1)C(=N)c2ccc(N(C)C)cc2)N(C)C
c1c(c(ccc1)Cc2ccccc2O)O
C(O)CCCOC(C=C)=O
C(C)O[Si](OCC)(OCC)CCCN=O
O(C)C(CC1C(C(=O)CC1)CCCCC)=O
N(C)(C)C(NC)=S
c2([S-])nc1ccccc1s2
c1c(cc(cc1)C2(C(=O)N)CCOCC2)Sc4ccc(n3ccnc3C)cc4
C(C)CCCCOC(C=C)=O
S2(=O)(=O)N(C(C)C)C(=O)c1ccccc1N2
C(C)(C)C(C)(C)C(C)(C)C(C)(C)S
C(C)CCCC=CC=CC=O
n1c(sc2ccccc12)Br
c1c(cccc1)COC(c2ccccc2C(=O)O)=O
O(C)[Si](OC)(OC)CCCOCC1OC1
O(C)[Si](OC)(OC)CCCOC(=O)C(=C)C
c1c(c(ccc1)C(=O)OC(C)C)OP(OCC)(NC(C)C)=S
S(=O)(c2ccc1c(oc(=O)[nH]1)c2)CCN4CCC(Cc3ccc(F)cc3)CC4
C(O)(C(CCCCCCCC)CCCCCC)=O
C1(=O)CC(C(O1)=O)C=CCCCCCCCCCC
c1c(cccc1)CCC(C)=O
C1C(CCCC1)SSC2CCCCC2
O1[Si](O[Si](O[Si](O[Si]1(C=C)C)(C=C)C)(C=C)C)(C=C)C
C1C(C(=CC1)CCCCC)=O
C(C)COC(NCCCN(C)C)=O
c1c(c(ccc1C)C)OCCCC(C(=O)O)(C)C
C(C)C=CC#N
C1N(CCCC1)C=O
C(Cl)(Cl)(c1nc(OCC)sn1)Cl
S(=O)(=O)([O-])c3cc(OC)c(N=Nc2c1ccc(S(=O)(=O)[O-])cc1ccc2O)cc3C
C(=O)(OCC)C(SP(OC)(OC)=S)c1ccccc1
c1c(cc(cc1)COC(=O)C2C(C2C=C(C)C)(C)C)Oc3ccccc3
c1(Br)c(Br)c(c(c(c1Br)Br)C(=O)OCC(CCCC)CC)C(=O)OCC(CCCC)CC
c1sc(nc1c2ccc([N+](=O)[O-])cc2)NN
c1sc(nc1c2ccc(N)cc2)NN
C(C)CCCCCCCC[N+](C)(C)[O-]
S(=O)(=O)([O-])c3cc2cc(NC(=O)c1ccccc1)ccc2c(O)c3N=Nc5ccc(N=Nc4ccc(S(=O)(=O)[O-])cc4)cc5
c1(=O)cc(sn1C)Cl
C(F)(F)(c3cc(CN(C(=O)C)C2c1cc(C(F)(F)F)ccc1N(C(=O)OC(C)C)C(C2)CC)cc(C(F)(F)F)c3)F
S(=O)(=O)(Oc2ccc1OC(OCC)C(c1c2)(C)C)C
c4c(cc3CC2SC(c1ccccc1)=NC2(O)c3c4)Cl
C(=C)[Si](C)(C)O[Si](C=C)(C)C
[nH]2c(=O)c1ccccc1s2
c1c(cc(cc1C)C(=O)N(C(C)C)CC)OCC(Nc2ccncc2)C
c1c(ccc(c1)C(c2ccc(Cl)cc2)CO)Cl
c1(Cl)ccc(cc1Cl)C3(CN(C(=O)c2ccccc2)CCC3)CCCN5CCC(NC(=O)N(C)C)(c4ccccc4)CC5
c1(=O)ccsn1CCCCCCCC
S(=O)(=O)([O-])c1cccc2C(=O)C(=[N+]=[N-])C=Cc12
C(Cl)(Cl)(C(N1CCN(C(NC=O)C(Cl)(Cl)Cl)CC1)NC=O)Cl
O(C)c1cc(Cl)c(OC)cc1Cl
c1(N)cccc(c1N)C
C1C(N(CC1)CCCCCCCC)=O
C1C(N(CC1)CCCCCCCCCCCC)=O
C(O)(COc1c(nsn1)N2CCOCC2)CNC(C)(C)C
C(=C)COC(c1cc(C(=O)OCC=C)ccc1C(=O)OCC=C)=O
c1c(ccc(c1)CCC)N
C(=O)([O-])COc1ccc(Cl)cc1Cl
C(C)CCN(CCCC)CCCCCCN(CCCC)CCCC
c2oc1ccccc1c2
C(=O)(c1ccccc1)OC(COCC(OC(c2ccccc2)=O)C)C
C(C)CCC(CO[N+]([O-])=O)CC
c1(=O)n(ncc(c1Cl)NC)c2cccc(C(F)(F)F)c2
S(=O)(=O)([O-])c1ccccc1C=Cc4ccc(c3ccc(C=Cc2ccccc2S(=O)(=O)[O-])cc3)cc4
C1C(OC(CC)=O)C2(C(C1CC2)(C)C)C
C(C)O[Si](OCC)(OCC)CCCCC
[Sn-].Br.CC.CC.CC
c1c(c(cc(c1)C(c2ccccc2)(C)C)C(c3ccccc3)(C)C)O
c1c(cc(cc1)C(N=C=O)(C)C)C(C)(C)N=C=O
P(=O)(OCC)(OCC)CN(CCO)CCO
c1(=O)n(Cl)c(=O)[nH]c(n1Cl)=O
S(=O)(=O)([O-])c3ccc2c(N=Nc1ccc(S(=O)(=O)[O-])cc1)c(O)ccc2c3
C(C)OC(OCCC=CCC)C
C(O)COCCC
[nH]1c(cc(nc1C(C)C)=O)C
n1c(nc(nc1NC2CC2)NC(C)(C)C)SC
c1c(ccc(c1)CSC(=O)N(CC)CC)Cl
C(=O)(NCO)CCl
C(=C)COC(CC(C)C)=O
c1(N)cc(c(cc1)C)O
C1(C(OC2(C=1OC(=O)CC(C)(C)C)CCCC2)=O)c3c(C)cc(C)cc3C
C1OC1CCCCCCCCCC
N(C)(C)CCOC(C(=C)C)=O
C(=O)(C)CC(C)(C)NC(C=C)=O
c1(oc(c(c1C)C(=O)Nc2ccccc2)C)C
C1OC1CN(c5ccc(Cc4ccc(N(CC2OC2)CC3OC3)cc4)cc5)CC6OC6
c1c(ccc(c1)C(O)CC(c3c(O)c2ccccc2oc3=O)c4ccccc4)c5ccc(cc5)Br
[nH]1ccnc1
[nH]1cncn1
c1(c(n(nc1C(=O)NN2CCCCC2)c3ccc(Cl)cc3Cl)c4ccc(cc4)Br)CC
c2(Cl)ccc(Oc1ccc(F)cc1CNC)cc2Cl
C(=O)(C(=O)O)Nc1cc(c(c(c1)C)Oc2ccc(O)c3CCCc23)C
C(F)(F)(c1cc([N+](=O)[O-])c(N(CC)CC)c([N+](=O)[O-])c1N)F
[N+](=O)([O-])c1c(Cl)c(cc(c1Cl)[N+](=O)[O-])C(F)(F)F
C(F)(F)(c1cc([N+](=O)[O-])c(N(CCC)CCC)c([N+](=O)[O-])c1N)F
c1c(ccc(c1)CC(=O)N)OCC(O)CNC(C)C
c1(Cl)ccc(cc1Cl)C3c2ccc(S(=O)(=O)N)cc2C(NC)CC3
C(C)CCOC(CCCCCCCC(=O)OCCCC)=O
P(=S)(OCC)(OCC)Oc1c(Cl)cc(c(n1)Cl)Cl
c1c(nc(nc1C)N(CC)CC)OP(OC)(OC)=S
C(OCCCC)(O)CC
S(=O)(=O)([O-])C(F)(F)C(F)(F)C(F)(F)C(F)(F)F
C(C)O[Si](OCC)(OCC)CCCCCCCC
S(=O)(=O)([O-])C(F)(F)C(F)(F)C(F)(F)C(F)(F)C(F)(F)C(F)(F)C(F)(F)C(F)(F)F
[N+](=O)([O-])c1ccc(cc1)OP(OC)(OC)=S
C(C)SCSP(OCC)(OCC)=S
C(C)SCCSP(OCC)(OCC)=S
P(S)(OCC)(OCC)=S
P(=O)(OCC(CCCC)CC)(OCC(CCCC)CC)O
c1c3c(ccc1)C=Cc2ccccc2N3C(N)=O
C(=O)(N1CCN2CCC1CC2)Oc3ccc(cc3)Br
C(C)CCCCCCOC1OC(C(O)C(O)C1O)CO
c1(Cl)cc(OP(=S)(OC)OC)c(Cl)cc1Cl
C(C)CCOCC(OCC(O)C)C
O(C)[Si](OC)(OC)c1ccccc1
C(Cl)(Cl)(C(Br)OP(=O)(OC)OC)Br
[N+](=O)([O-])c1cc(c(cc1)C(=O)N)Cl
[N+](=O)(c2ccc(N=Nc1ccc(N(CCOC(=O)C)CCOC(=O)C)cc1)c(C#N)c2)[O-]
C(O)(C=C(C=CC=C(C=CC1C(C)(C)CCCC=1C)C)C)=O
S(=O)(=O)(OCCCCCCCCCCCCC)[O-]
C1OC1C[N+](C)(C)C
c1c(ccc(c1)CCCC(=O)O)N(CCCl)CCCl
c1(=O)[nH]c(n(cc1C)C2OC(CO)C(N=[N+]=[N-])C2)=O
c1(=O)[nH]c(n(cc1C)C2OC(CO)C=C2)=O
P(=O)(OC)(NC(=O)C)SC
C1C(OC1C)=O
C(F)(F)(C(F)(F)C(F)(F)C(F)(F)C(F)(F)C(=O)O)F
C(C)CCOC(OCCCC)OCCCC
n1c(nc(nc1N(COC)COC)N(COC)COC)N(COC)COC
P(=O)(Oc1ccc([N+](=O)[O-])cc1)(OCC)OCC
C(=O)(OC(C)C)C=C(C)OP(OC)(NCC)=S
c1c(cc(cc1)C5C(CN4CCC(c3cc(Cc2ccccc2)nn3CC)CC4)CC(N(C(C(=O)O)C(C)C)C)C5)F
c1(=O)n(c(=O)[nH]c(c1Br)C)C(CC)C
n1n(nc2ccccc12)c3cc(ccc3O)C(CC(C)(C)C)(C)C
c1(O)cc(c(c2ccccc12)O)C(=O)O
C([O-])(C(CCCC)CC)=O
C(C)=CCC=CCCCCCCCCOC(C)=O
c1(sc(nc1C)c2ccc(C(F)(F)F)c(F)c2)CSc3ccc(OCC(=O)O)c(C)c3
N(C)(C)CCCNC(CCCCCCCCCCC)=O
C1(Br)C(Br)CCC(Br)C(Br)CCC(Br)C(Br)CC1
C2Oc1ccccc1NC2C
C1C2C3(C(C1)C)CC(=C(C(C2(C)C)C3)C)C(C)=O
C(Br)(C#N)Br
C2Oc1cc(COC(=O)C)ccc1O2
C(=O)CCSC
C(=C)COc1c(Br)cc(Br)cc1Br
c1(Cl)ccc(cc1Cl)C(F)(F)F
c3(Cl)cc(N1C(=O)C2(C(C1=O)(C2)C)C)cc(c3)Cl
C(=O)(C(=C)C)OCC(COC(=O)C(=C)C)(CC)COC(C(=C)C)=O
C(Br)C(CO)(CO)CBr
c1(Cl)ccc(NC(=O)N(C)C)cc1Cl
c1(Cl)ccc(NC(=O)N(OC)C)cc1Cl
c1c(c(cc(c1)C)C)N=CN(C)C=Nc2ccc(C)cc2C
C5Oc4cc(C3c1ccc(CCCC)nc1C(c2ccc(OC)cc2CC(C(=O)[O-])C)C3C(=O)[O-])ccc4O5
c1c(ccc(c1)CCCCC)N
c1c(ccc(c1)CCCCCC)N
[N+](=O)(c1cc(N(CCO)CCO)ccc1NCCO)[O-]
c1c(nc(nc1C)C(C)C)OP(OCC)(OCC)=S
S(=O)(=O)(NC(=O)OC)c1ccc(N)cc1
C(O)(CCCCCCCCC)=O
C6Oc5cc4C(OC2OC1C(OC(OC1)C)C(O)C2O)C3COC(=O)C3C(c4cc5O6)c7cc(OC)c(O)c(OC)c7
C(F)(F)(C(F)(F)C(F)(F)C(F)(F)C(F)(F)C(F)(F)C(F)(F)C(=O)O)F
C(F)(F)(C(F)(F)C(F)(F)C(F)(F)C(F)(F)C(F)(F)C(F)(F)C(F)(F)C(F)(F)C(=O)O)F
[N+](=O)(c1cc(C(C)(C)C)cc([N+](=O)[O-])c1NC(CC)C)[O-]
c1(O)cc(Cl)ccc1Oc2ccc(Cl)cc2Cl
C(=C)C(O)CCCCC
C(C)=CC=CCCCCCCCO
n1c(nc(nc1N)N)Cl
c1(sc(nn1)N(C(=O)NC)C)C(C)(C)C
C1C2C(C(C1CC2C3CC(O)CCC3)(C)C)C
C(=O)(N3CCN(Cc2ccc1c(OCO1)c2)CC3)COc4ccc(cc4)Cl
C(=O)(N(c1c(C)cccc1CC)COCC)CCl
C(C)CCOC(C(O)C)=O
S2(=O)(=O)c1cc(OC)cc(c1C(=O)N2COc4cc(=O)n3cccc(c3n4)OCCN5CCCCC5)C(C)C
C(C)(C)(C)CC(CCO)C
c1c(ccc(c1)C3CNC(=O)c2n(nc(c2N=3)C)CC)O
c1c(cncc1)C(C)=O
C(=O)(C=C)OCC(COC(=O)C=C)(CO)COC(C=C)=O
c1c(cccc1)CN(C(C)C)C(C(C)(C)C)=O
n3onc4cc(Oc2c(C(=O)NCc1ccc(C(O)(C)C)cc1)cccn2)ccc34
C(=O)(NC(=O)c1c(F)cccc1F)Nc2ccc(cc2)Cl
C(C)CSP(Oc1ccc(SC)cc1)(OCC)=S
C(O)CSCCCCCCCC
O(C)c1cc(OC)cc(c1C(=O)CCCN2CCCC2)OC
c1(Cl)cc(c(cc1)C(OCC=C)Cn2ccnc2)Cl
c1(=O)oc2c(n1CSP(=O)(OC)OC)ncc(c2)Cl
c1(Cl)ccc(NC(=O)NC)cc1Cl
C(Br)C(Br)(C#N)CCC#N
O(C)c7cc6C34C1N(C(=O)CC2OCC=C5C(C12)CC3N(CC4)C5)c6cc7OC
c1c(ccc(c1)CCC(=O)C)OC(=O)C
O(C)C(C)(C)CCCC(CC=O)C
c4(Cl)ccc(N3CCSC(=Cc1ccccc1N2CCN(C)CC2)C3=O)cc4Cl
c1c(c(ccc1)C(=NOC)C2OCCON=2)Oc3c(c(ncn3)Oc4ccccc4Cl)F
S(=O)(=O)(NCCCC)c1ccccc1
c1(c(c(cc(c1)CCC(=O)OCCOCCOCCOC(=O)CCc2cc(C)c(O)c(C(C)(C)C)c2)C(C)(C)C)O)C
C(=O)([O-])COc1ccc(cc1C)Cl
C1(OC(C)=C(O)C1=O)C
c1c(nccc1)c2ccccn2
C(C)(C)NC(c1ccc(CNNC)cc1)=O
C(C)CCCCCCCCCCCCCCO
[Ti-].C(C)(C)O.C(C)(C)O.C(O)CN(CCO)CCO.C(O)CN(CCO)CCO
c2(Cl)cc(N1C(=O)CN(C(=O)NC(C)C)C1=O)cc(c2)Cl
C(C)C=CCCOC(C)=O
C1(=O)C5C(c4c(N1C)cc(CNC2C(NC(CC2)CC)c3ccccc3)c(c4)OC)C5
P(=S)(OCC)(OCC)OP(OCC)(OCC)=S
S(=O)(=O)([O-])c2cc1c(c(NC(=O)C)cc(S(=O)(=O)[O-])c1)c(O)c2N=Nc3ccccc3
c1c(cc(cc1)C(=O)O)Oc2ccccc2
C(F)(F)(C(F)(F)C(F)(F)C(F)(F)C(F)(F)C(F)(F)C(=O)O)F
C(F)(F)(C(F)(F)C(F)(F)C(F)(F)C(F)(F)C(F)(F)C(F)(F)C(F)(F)C(=O)O)F
C(Cl)(C(=O)N(CC=C)CC=C)Cl
c1oc(cc1)CCCCC
P1(=O)(OCCCN1CCCl)NCCCl
[Sn-].F.c1ccccc1.c1ccccc1.c1ccccc1
[n+]1([O-])ccccc1[S-]
C(F)(F)(C(F)(F)C(F)(F)C(F)(F)C(F)(F)C(F)(F)C(F)(F)C(=O)[O-])F
S(=O)(=O)([O-])c1ccccc1C(=C3C=CC(=[N+](Cc2cccc(S(=O)(=O)[O-])c2)CC)C=C3)c5ccc(N(Cc4cccc(S(=O)(=O)[O-])c4)CC)cc5
N(C)(C)CCCN(CCCN(C)C)C
S(=O)(=O)([O-])C(F)(F)C(F)(F)C(F)(F)C(F)(F)C(F)(F)C(F)(F)F
[nH]2c1ccccc1nc2c3ccco3
c13c(nn(n1)c2cc(C)cc(C(C)(C)C)c2O)cc(cc3)Cl
C(C)CCCCC(CO)CCCC
C(C)CCCCCC=CC=O
C(O)N2C(NC(=O)NCNC(=O)NC1N(C(=O)NC1=O)CO)C(=O)NC2=O
C(=O)([O-])CCl
c1c(cc(cc1)C(OC(=O)C2C(C)(C)C2(C)C)C#N)Oc3ccccc3
c1c(cc(cc1)C=O)Oc2ccccc2
c1(N)c3c(nc(n1)N)nc(N)c(c2ccccc2)n3
c1(N)ccc(cc1)OCCCCCC
c1(=O)n(c(=O)n(c(n1CCOC(=O)C=C)=O)CCOC(=O)C=C)CCOC(=O)C=C
S(=O)(=O)(N)c2ccc(Oc1ccc(SC)c(C)c1)c(CN(C)C)c2
[N+](=O)(c1c(C)c(C)cc([N+](=O)[O-])c1NC(CC)CC)[O-]
C1C(CCC(C1)CCC)=O
S(=O)(=O)(O)c2cc(C(=O)c1ccccc1)c(O)cc2OC
C([O-])(CC)=O
S(=O)(=O)(N=C=O)c1ccc(C)cc1
C(=O)=NCC1(CC(N=C=O)CC(C)(C)C1)C
c1c(cccc1)N(C(C)C)C(C)C
c1(Cl)c(OP(=O)(SCCC)OCC)ccc(c1)Br
c1(c(c(cc(c1)CC)C(C)(C)C)O)C(C)(C)C
c1(O)ccc(cc1O)CC(N)(C(=O)O)C
n1(N)c(nnc(c1=O)c2ccccc2)C
S(=O)(=O)(NCC)C(F)(F)C(F)(F)C(F)(F)C(F)(F)C(F)(F)C(F)(F)C(F)(F)C(F)(F)F
c13N=C(C(c1c2ccccc2cc3)(C)C)C
C(O)COc1c(Br)cc(cc1Br)C(c2cc(Br)c(OCCO)c(Br)c2)(C)C
c1c(ccc(c1)C=CC)OC
C(=O)(c1ccccc1)OCC(C)(C)COC(c2ccccc2)=O
C(N)#N
P(=S)(OCC)(OCC)Oc1nc(n(n1)C(C)C)Cl
[N+](=O)([O-])c1ccc(cc1C(=O)OC)Oc2ccc(Cl)cc2Cl
C(#C)COC(C=C(C=CCC(CCCC(C)C)C)C)=O
C34C(=CC2C1C(C(OC(=O)C)(C(=O)C)CC1)(CCC2C3(C5C(C(=O)C=4)C5)C)C)Cl
C(C)Oc1c([N+](=O)[O-])ccc(c1)Oc2ccc(cc2Cl)C(F)(F)F
C(=O)(C=C)OCC(OCC(OCC(OC(C=C)=O)C)C)C
C(=O)(C)C(C)=O
c1n(ncn1)C(Oc2ccc(cc2)Cl)C(=O)C(C)(C)C
c1c(cccc1)c2cc([n+](n2C)C)c3ccccc3
C4(O)(C3(C(C1C(C2(C(CC1)=CC(CC2)=O)C)CC3)CC4)C)C#C
C(O)(CCC(C4C3(C(C2C(C1(C(CC(O)CC1)CC2)C)CC3)CC4)C)C)=O
c1(N)ccc(cc1)OCCCC
O(C)C(c1ccccc1C(=O)O)=O
C(C)CCC(COC(c1ccccc1C(=O)O)=O)CC
C1N(CCOC1)C=O
S(=O)(=O)(c1ccc(OC)cc1OC)N4C(=O)C(N2CC(O)CC2C(=O)N(C)C)(c3ccccc3OC)c5c4ccc(c5)Cl
C1(=O)C(C(OC(=C1)C)=O)=C([O-])C
O(C)[Si](OC)(OC)CCCS
C(=O)(c1cc(C(=O)Cl)cc(C(=O)Cl)c1)Cl
[N+](=O)(c1cnc(C)n1CCO)[O-]
O(C)c1cc(NC(=O)CC(=O)C)c(OC)cc1Cl
C(=O)(CC)C(CC)=O
O1C(OC(C1)CC)=O
c1(sc(nc1CN3CCN(c2ccc(OC)cc2)CC3)c4ccc(C(F)(F)F)cc4)CSc5ccc(OCC(=O)O)c(CC)c5
C1C3C(C2(C(=C1)CC(O)CC2)C)CC6C3CCC5(OC4C(NCC(C4)C)C5C)C=6C
C(=O)(O)C(Oc1cc(c(cc1)CNC(=O)c2cccnc2Oc4ccc3c(OCO3)c4)F)C
C(C)CCCCCCN(CCCCCCCC)C
c1(c(n(cn1)C)Sc3c2c(nc[nH]2)ncn3)[N+](=O)[O-]
O(C)c1cc(c(OC)cc1OC)C=O
c1c(cccc1)C(CCC)CC
c1c(cccc1)C(Cc2ccccc2)=O
S(=O)(=O)([O-])c2cc(N=Nc1cc(S(=O)(=O)[O-])c(C)cc1C)c(O)c3ccccc23
C(#N)CCC(C#N)C
C(C)CCN(CCCC)C(N(CCCC)CCCC)=O
c1(F)ccc(cc1)Br
C(F)(Oc3cc(N(c1cccc(C(=O)O)c1)Cc2cccnc2)ccc3OC(F)F)F
C(C)(C)=CCCC(C)=CCCC(C)=CCO
C(=N)(N)NC#N
c1c(ccc(c1)C(=O)O)Oc5ccc(CN4CCC2(C(=O)NC(C(=O)N2CCCC)C(O)C3CCCCC3)CC4)cc5
C(O)(CCl)COCC=C
c1(O)ccc(cc1C(=O)Nc2ccccc2)Cl
C1C(O)C2(C(C1CC2)(C)C)C
C1C(C2(C(C1CC2)(C)C)C)=O
C1(Cl)(C2(Cl)C(Cl)=C(Cl)C1(Cl)C3C2C4C=CC3C4)Cl
C12(OC(C(CC1)CC2)(C)C)C
c1(Cl)cc(c(cc1)C(=CCl)OP(=O)(OCC)OCC)Cl
c1(O)cc(c(c(c1C)O)C(=O)OC)C
S(=O)(=O)(c1cc([N+](=O)[O-])c(N(CCC)CCC)c([N+](=O)[O-])c1)C
C12C(C(C(CC1)C)C2)(C)C
C(=O)(C)SC(C(=O)NC3C(=O)N1C(C(=O)O)CCCC1c2ccccc2C3)C(C)C
c1(O)c(cc(Br)cc1Br)C(=O)Nc2cccc(C(F)(F)F)c2
c14c(cnc(c1)C(=O)NC2CN3CCC2CC3)occ4
S(=O)(=O)([N-]c1ccc(F)cc1C(=O)NC(c2ccccc2)CC)c3cccc4c3nccc4
C(O)COCCOCCOCCOCCO
c1(=O)cc(oc2cc(O)cc(O)c12)c3ccccc3
C(O)(c1c(C)cc(C)cc1C)=O
C(S)C(C1CC(S)C(CC1)C)C
c1(O)ccccc1OC(C)C
c3(=O)ccc2c(OC)c1c(occ1)cc2o3
C(=O)(N(C)C)Nc1cccc(c1)OC(=O)NC(C)(C)C
[N+](=O)(c1cc([N+](=O)[O-])cc(C(CC)C)c1OC(=O)C=C(C)C)[O-]
c1c(cncc1)C2N(C)C(CC2)=O
c2(=O)ccc1c(OC)cc(OC)cc1o2
c1(O)c(cc(cc1C(C)(C)C)OC)C(C)(C)C
C1C=CCCC=CCCC=CC1
C(O)(c1ccccc1N=Nc2ccc(N(C)C)cc2)=O
c1(O)c(=O)ccoc1CC
C(=O)(c1ccccc1)NO
c1c(ccc(c1)C(=O)c2ccc(OC(C(=O)OC(C)C)(C)C)cc2)Cl
C1(=O)NC2C(N1)NC(N2)=O
c1(N)ccc(cc1N)C
c1c(c(cc(c1C)C(C)(C)C)C(C)(C)C)O
C1C(CCCC1)N(C2CCCCC2)Sc4nc3ccccc3s4
c1c(c(ccc1C(C)C)C)O
C(O)(c1cccc(C(=O)O)n1)=O
C(C)(C)C(C=CC(C3C1(C(C(CCC1)=CC=C2C(=C)CCC(O)C2)CC3)C)C)C
C(O)(C(O)C)=O
C(O)C(C4C1(C(C3C(C(O)C1)C2(C(=CC(=O)CC2)CC3)C)CC4)C)=O
c1c(ccc(c1)C(c2ccc(Cl)cc2)C(Cl)(Cl)Cl)Cl
c1c(cccc1)N2C(=O)C(C(N2c3ccccc3)=O)CCCC
c1c3c(ccc1)C(c2ccccc2O3)C(=O)OCC[N+](C(C)C)(C(C)C)C
C2(=O)c1ccccc1C(N2C3C(=O)NC(=O)CC3)=O
O(C)c1cc(cc(c1OC)OC)C(=O)OC6C(OC)C(C(=O)OC)C5C(CN4CCc2c([nH]c3cc(OC)ccc23)C4C5)C6
C(=O)(c1cc(Cl)ccc1O)Nc2ccc([N+](=O)[O-])cc2Cl
c1c(c(ccc1)C(=O)O)OC(=O)C
C1(C(OC(C=1O)C(O)CO)=O)O
c1(O)cc(cc(c1)O)CCCCC
c1(oc(nc1CCOc2cccc3n(ccc23)CCC(=O)O)c4ccccc4)C
C(O)(CC(C)C)=O
C(O)CCO
c2(Cl)cc(N1C(=O)C(OC1=O)(C=C)C)cc(c2)Cl
S(C)CCCN=C=S
[N+](=O)([O-])c1ccc(cc1C(=O)O)Oc2ccc(cc2Cl)C(F)(F)F
C(=O)(O)CSc2nc(Nc1cccc(C)c1C)cc(n2)Cl
C2Oc1cc(COCCOCCOCCCC)c(CCC)cc1O2
C(C)N(CC)CCOC(c1ccc(N)cc1)=O
[nH]2c1ccccc1nc2
c1(=O)[nH]c(=O)[nH]cc1F
[N+](=O)(c1cc([N+](=O)[O-])ccc1O)[O-]
c1(O)ccc(cc1O)C(O)CNC(C)C
C(C)OC(N)=O
P(=O)(OCCCCCCCCCCCCC)(O)O
S(=O)(=O)(OC)[O-]
P(=O)(OC)(OC)OC
C1[N+]3(CN2CN(CN1C2)C3)CC=CCl
c1(=O)nc(n(c(n1C2CCCCC2)=O)C)N(C)C
C(=O)=NC1CCC(CC1)CC2CCC(CC2)N=C=O
C(O)(C(C)=O)C
C(I)(I)=C(I)I
C(O)(COCCCC)C
C(=O)(OC)C(Oc1ccc(cc1)Oc2ccc(Cl)cc2Cl)C
C(C)CCCCCC[N+](CCCCCCCC)(CCCCCCCC)C
S(=O)(=O)(O)C(C(=O)O)CC(=O)O
C(C)(C)=CCCC(C)=CC#N
C(=C)C(O)(CCC1C(O)(CCC2C1(CCCC2(C)C)C)C)C
c1(=O)n(Cl)c([O-])nc(n1Cl)=O
c1c(cccc1)Oc2cccc(c2)CBr
c1(snnc1)NC(=O)Nc2ccccc2
C(=O)(C)SC5C3C2C(C1(OC(=O)CC1)CC2)(CCC3C4(C(=CC(=O)CC4)C5)C)C
C1N(C1)P(N2CC2)(N3CC3)=S
[N+](=O)([O-])C(CO)(CO)Br
C(Cl)(Cl)(C(P(=O)(OC)OC)O)Cl
S(=O)(=O)(N(C)C)c1ccc(cc1)OP(OC)(OC)=S
c1c(ccc(c1)C3(O)CCN(CCCC(=O)c2ccc(F)cc2)CC3)Cl
C1(=O)C(C(OC(=C1)C)=O)C(=O)C
c1c(ccc(c1)C(Cl)(Cl)Cl)Cl
C3(C(=O)OC(C#N)c2cccc(Oc1ccccc1)c2)C(C)(C)C3C=C(Cl)Cl
C(C)OC(C(=C(c1ccccc1)c2ccccc2)C#N)=O
C1SC(=C(OC1)C)C(=O)Nc2ccccc2
c1(O)c(ccc(c1O)O)C(=O)c2cc(O)c(O)c(O)c2
c1oc(cc1)CNc3c2c(ncn2)nc[nH]3
c1(=O)cc(oc2ccccc12)c3ccccc3
c1c(c(c(cc1)C)C)O
C3(C(=O)OCc2cccc(Oc1ccccc1)c2)C(C)(C)C3C=C(Cl)Cl
c1(c(c(cc(c1)C)C)C)C
c1(c(c(cc(c1)C)C)O)C
c2(F)ccc(N(C(=O)c1ccccc1)C(C(=O)OC(C)C)C)cc2Cl
C4Oc3cc(C(=O)NC1CN2CCC1CC2)ccc3OC4
[N+](=O)(c1ccccc1[N+](=O)[O-])[O-]
C(F)(F)(c1cc(NC(=O)C(O)(C)C)ccc1[N+](=O)[O-])F
C3(C(=O)OC(C#N)c2cccc(Oc1ccccc1)c2)C(C)(C)C3C=C(Br)Br
C4(O)(C(CO)=O)C1(C(C3C(C(=O)C1)C2(C(=CC(=O)C=C2)CC3)C)CC4)C
c35c(cc2c(c1ccccc1cc2)c3)c4ccccc4cc5
c1c(ccc(c1)C(=O)n2c(C)c(CC(=O)O)c3cc(OC)ccc23)Cl
C(F)(F)(c2cccc(Nc1ccccc1C(=O)O)c2)F
[N+](=O)(c1cc(N)ccc1N)[O-]
c1(nc(nc(c1)C)Nc2ccccc2)C
c3c1c2c(ccc1O)ccc4c2c(c3)ccc4
S(=O)(=O)([O-])c2ccc1ccccc1c2
C(=O)(c1ccccc1)CCl
c1(sc[n+](c1C)Cc2cnc(C)nc2N)CCO
S(=O)(=O)(O)N
C(=O)(OCC)COc1ccc(Cl)cc1Cl
N1(C(SCN(C1)C)=S)C
c1c(cccc1)COC(NN)=O
C(C)CCCCCCCCC(CO)CCCCCCCC
C(=O)(CCl)CCl
N(C)C(NC)=S
[N+](=O)(c1cc([N+](=O)[O-])cc(C)c1O)[O-]
C(O)(c1cc(N)cc(N)c1)=O
c1c(ccc(c1)C(C)C)CO
C(=O)(CCCCCCC)OCC(COC(=O)CCCCCCC)OC(CCCCCCC)=O
C1C(CCCC1)N=C=NC2CCCCC2
c1c(cccc1)CC(C)C
C(C)(C)=CCCC(C)=CC=O
C(C)CCC=CCCCCCCCCCC=O
C1(=O)C(NC(N1)=O)(CC)C
S(=O)(=O)(N)c2cc(c(NCc1ccco1)cc2Cl)C(=O)O
C(O)(C(NC(=O)c3ccc(NCc2cnc1nc(nc(c1n2)N)N)cc3)CCC(=O)O)=O
[Hg-].CC.c1c(c(ccc1)C(=O)[O-])S
N(N)C(c1ccncc1)=O
C([O-])(c1cccnc1)=O
C(C)CCCOC(CCC)=O
C(C)(C)(C)OC(C)=O
c1c(cccc1)C(C2CCC2)=O
o1[Si](o[Si](o[Si](o[Si](o[Si]1(C)C)(C)C)(C)C)(C)C)(C)C
o1[Si](o[Si](o[Si]1(C)C)(C)C)(C)C
c1(Cl)cccc(c1)Cl
C(C)(C)OB(OC(C)C)OC(C)C
C1C=CCC=1
C(=O)(OCc1ccccc1)CBr
C(C)CCSCCCC
C(O)(CCCCCCCCCCCCC)=O
C(C)CCCCCCCCCCCCCC
C1C2=C(C(CC1)(C)C)CC(C(C)=O)(C(C2)C)C
C(Cl)(Cl)(C(Cl)OP(=S)(OCC)OCC)Cl
c1c(ccc(c1)CCC(=O)C)O
N(C)(C)c1ccc(cc1)C(c2ccc(N(C)C)cc2)=C3C=CC(C=C3)=[N+](C)C
c1c3c(ccc1)CCc2ccccc2C3=CCCN(C)C
C1(N)(CCCCC1)C#N
C(C)N(CC)N=O
S(C)c1ccc(cc1C)OP(OC)(OC)=S
C2(=O)c1ccccc1C(N2C)=O
C2(=O)c1ccc(C(=O)O)cc1C(O2)=O
c1c(c(ccc1)C)CCl
c1n(ncn1)C(Oc2ccc(cc2)Cl)C(O)C(C)(C)C
C(F)(F)(c1cc([N+](=O)[O-])c(N(CC(=C)C)CC)c([N+](=O)[O-])c1)F
C(=O)(Oc1cccc2c1OC(C2)(C)C)N(C)SN(CCCC)CCCC
S1(=O)(=O)CCS(=O)(=O)C(C)=C1C
c1c(ccnc1)c2ccncc2
C([O-])(c1ccccc1)=O
C(=O)(O)COc1c(Cl)cc(c(n1)Cl)Cl
C([O-])(C(=C)C)=O
C(=O)(NCCCC)OCC#CI
C(#N)C(C#N)=NNc1cccc(c1)Cl
C(=O)(SCCCCCCCC)Oc1cc(nnc1c2ccccc2)Cl
C(O)[P+](CO)(CO)CO
S1(=O)(=O)[N-]C(=O)C=C(C)O1
C1OC1CO
N(C)=C=S
O1[Si](O[Si](O[Si](O[Si]1(C)C)(C)C)(C)C)(C)C
C(C)(C)=CCO
C1(SCC(SC1)(O)C)(O)C
C(=O)(c1ccccc1C)Nc2cccc(c2)OC(C)C
C(C)CCOC(OC(COC(O)CC)C)CC
P(=S)(OC)(OC)Oc1c(Cl)cc(c(n1)Cl)Cl
P(=O)(OCC)(OCC)Oc1c(Cl)cc(c(n1)Cl)Cl
[nH]1c(=O)cc([nH]c1=S)C
[N+](=O)([O-])c1ccc(cc1)OP(OCC)(OCC)=S
c24c(cc1ccccc1c2)c3ccccc3cc4
c2(=O)oc1cc(OP(=S)(OCC)OCC)ccc1c(c2Cl)C
C(Cl)(C(=O)NC(C(O)c1ccc([N+](=O)[O-])cc1)CO)Cl
C(O)C(CO)O
c1c(cccc1)C[N+](C)(C)C
C(C)(C)C(C)=O
C(C)CC[N+](CCCC)(CCCC)C
C(C)=C(C)C(C)=O
C(O)CC(C)(C)OC
C1(=O)CCC2C1(CCC3C4(C(CCC23)=C(O)C(CC4)=O)C)C
c1c(ccc(c1)C(=C2C=CC(=N)C=C2)c3ccc(N)cc3)N
C(=C)CN=C=S
C(O)(CCCCCCCCCCCCCCC)=O
C(N)(N)=O
N(N)(C)C
c1c2c(ccc1)C56C3N2C(CC4OCC=C7C(C34)CC5N(CC6)C7)=O
C1([O-])NC(=O)C(C(N=1)=O)(c2ccccc2)CC
P(=O)(N1CC1C)(N2CC2C)N3CC3C
C1(=O)C(NC(N1)=O)(c2ccccc2)c3ccccc3
C2(O)C(OC(OC1OC(C(O)C(O)C1O)CO)(C2O)CO)CO
C(O)C(O)C
S(=O)(=O)(Nc1nc(C)cc(C)n1)c2ccc(N)cc2
C1(Cl)(C2(Cl)C(Cl)=C(Cl)C1(Cl)C3C(Cl)C(Cl)CC23)Cl
C1(=O)CCC3(C(=C1)CCC4C2C(C(OC(CC)=O)CC2)(CCC34)C)C
c24c(c(C)c1ccccc1c2C)c3ccccc3cc4
C(N)CN
P(=S)(OC)(OC)Oc1c(Cl)cc(cc1Cl)C
c2(c1ccccc1c(cc2)C)C
c1(c(c(ccc1)C)O)C
C(#N)CN(CCN(CC#N)CC#N)CC#N
S(=O)(=O)([O-])C(C(=O)OCC(CCCC)CC)CC(=O)OCC(CCCC)CC
c1(Cl)ccc(nc1C(=O)O)Cl
c1c(c(ccc1)CC)N
O(C)C(C(N(c1c(C)cccc1C)C(=O)COC)C)=O
C(=O)(NC(=O)NCC)C(C#N)=NOC
c1(=O)c2c(n(c(n1C)=O)C)ncn2C
c1(c(c(nc(n1)N)N)c2ccc(cc2)Cl)CC
c1c2c(ccc1)C(=O)C=C(C2=O)C
c1(=O)c2c(n(c(n1C)=O)C)nc[nH]2
c1c(cccc1)C(=Cc2ccccc2)c3ccccc3
C2(=O)NC1CSC(C1N2)CCCCC(=O)O
C1(OCC(O)C(O)C1O)O
c1(Cl)c(O)c(Cl)cc(c1Cl)Cl
S(=O)(=O)(N)c1cc2c(cc1Cl)NCNS2(=O)=O
C(=O)(N(C)C)C(Cl)C(=O)C
[nH]2c1ccccc1[nH]c2=S
c1(O)cc(Cl)ccc1Cl
c1c(ccc(c1)C(O)(c2ccc(Cl)cc2)C(=O)OC(C)C)Cl
c1c(cccc1)COC(CCCCC(=O)OCC(CCCC)CC)=O
n1(N)cnnc1
C2(=O)CC(OC(C1C(C1C=C(C)C)(C)C)=O)C(=C2CC=C)C
C(=O)=Nc1cc(c(cc1)C)N=C=O
C(C)(C)(C)CC(CCOC(C)=O)C
c1c(cc(cc1)C(C)(C)C)O
S(=O)(=O)([O-])c3ccc(N=Nc2c1ccccc1ccc2O)c(C)c3
C(C)(C)=C1CCC(C)=CC1
C(=O)(Nc1ccccc1)CCl
[Hg-].c1ccccc1.c1ccccc1
C(C)CCCCCOC(CCC)=O
C(#C)C(O)C(CCCC)CC
C(C)CCCCCCCCOC1OC(C(O)C(O)C1O)CO
C(O)(COC(CCCCCCCCCCCCC)=O)CO
C(O)(C(NC(=O)c3ccc(N(Cc2cnc1nc(nc(c1n2)N)N)C)cc3)CCC(=O)O)=O
[nH]1c3c(c(nc1N)=O)nc(CNc2ccc(C(=O)NC(C(=O)O)CCC(=O)O)cc2)cn3
S(=O)(=O)(Nc2cnc1ccccc1n2)c3ccc(N)cc3
C(O)(c1cccnc1)=O
[Hg-].Cl.c1cccc(c1)C(=O)O
[N+](=O)([O-])c1ccc(o1)C=NNC(=O)N
N(N)c1ccccc1
C(O)(C[N+](C)(C)C)=O
c1(=O)n(c(=O)[nH]c(c1Cl)C)C(C)(C)C
c1c(cc(cc1)C=O)OC
n1c(nc(nc1NCC)NC(C)(C)C)Cl
C1C(N(CCCC1)CCCCCCCCCCCC)=O
C(C)CCCCCCCCCC(C)=O
S(=O)(=O)(N)c1ccsc1C(=O)OC
C(Cl)(C)(C)Cl
[Bi-].Cl.Cl.c1ccccc1.c1ccccc1.c1ccccc1
C(=O)(C)C4(OC(C)=O)C3(C(C2C(C1(C(=CC(=O)CC1)C(=C2)C)C)CC3)CC4)C
C(=O)(ON=C(SC)C)N(C)SN(C(=O)ON=C(SC)C)C
C(F)(F)(c3cccc(c2cn(C)cc(c1ccccc1)c2=O)c3)F
O(C)C(N)=O
C(=O)(O)C(Br)C
C1(=O)NC(C(=O)N(CC(=O)N(C(C(=O)NC(C(=O)N(C(C(=O)NC(C(=O)NC(C(=O)N(C(C(=O)N(C(C(=O)N(C(C(N(C1C(O)C(CC=CC)C)C)=O)C(C)C)C)CC(C)C)C)CC(C)C)C)C)C)CC(C)C)C)C(C)C)CC(C)C)C)C)CC
C(=C)(C)C1CC=C(CC1)C
S(=O)(=O)(c1cccc(N)c1)c2cccc(N)c2
S(=O)(=O)(Nc1ccccn1)c3ccc(N=Nc2ccc(O)c(C(=O)O)c2)cc3
c1c(cccc1)N=Nc2ccc(N)cc2
c1c(cccc1)CCO
C(N)(C)=O
C(=O)(NC)CSP(OC)(OC)=S
c4c(c3C(=O)C2=C(O)C1(O)C(=O)C(=C(O)C(N(C)C)C1CC2C(O)(c3cc4)C)C(=O)N)O
[nH]1c(n(cc1)C)=S
c1c(c(ccc1)C(O)(c2cncnc2)c3ccc(Cl)cc3)Cl
[N+](=O)(c1c(C)cccc1[N+](=O)[O-])[O-]
[N+](=O)(c2c1ccccc1cc3ccccc23)[O-]
[N+](=O)(c2ccc1CCc3c1c2ccc3)[O-]
c1(Cl)cc(c(cc1)C2(OC(CO2)CCC)Cn3cncn3)Cl
c1c(cccc1)P(c2ccccc2)c3ccccc3
C1(=O)C(O)N=C(c2c(N1)ccc(c2)Cl)c3ccccc3
C(C)(C)OC(c1ccccc1C(=O)OC(C)C)=O
C(=O)(C=C)OCC(COC(=O)C=C)(COCC(COC(=O)C=C)(COC(=O)C=C)CO)COC(C=C)=O
[N+](=O)(c1cccc([N+](=O)[O-])c1C)[O-]
[N+](=O)(c1cc([N+](=O)[O-])cc2ccccc12)[O-]
c1(O)cccc(c1C)O
C1(Cl)C(Cl)C(Cl)C(Cl)C(C1Cl)Cl
c1(Cl)c(Cl)cc(Cl)c(c1Cl)Cl
S(=O)(=O)(O)c1cc(C)ccc1C
C(O)(c1ccccc1Nc2cccc(C)c2C)=O
c23[SH+]c1cc(N(C)C)ccc1Nc2ccc(N(C)C)c3
c1c(cc(cc1)C(O)CNC)O
[nH]1cnc(N)n1
[N+](=O)(c1cc(C)ccc1[N+](=O)[O-])[O-]
c1c(c(ccc1)CCl)Cl
c1c(c(ccc1)C#N)O
c1c(cccc1)C(C(C)C)=O
c2(N)ccc(c1ccc(N)c(Cl)c1)cc2Cl
c1c3c(cc2ccccc12)ccc(c3)N
C(C)(C)(C)OOC(=O)c1ccccc1
C(=O)(C)Nc1ccccc1O
P(=O)(OCC(Cl)C)(OCC(Cl)C)OCC(Cl)C
S(=O)(=O)([O-])c1ccc(CCCCCCCC)cc1
c1c(cccc1)c2ccccc2[O-]
O(C)C(OC)=O
C1C(NCC1)=O
c1c(cc(cc1)C(C)C)O
[N+](=O)(c1ccc(C(=O)O)c(N)c1)[O-]
n1c(nc(nc1N)NC(C)C)Cl
c1(N)ccc(cc1)N(c2ccccc2)C(CC(C)C)C
[N+](=O)(c1ccc(C(=O)O)cc1)[O-]
[Hg-].C(=O)(C)O.c1ccccc1
C(=O)(C)Nc1ccc(cc1)OCC
C(N)(N)=S
P(=O)(OC)(OC)OC=C(Cl)Cl
C(=O)([O-])CF
N(C)(C)N=O
c1c(cc(cc1)CC)O
c1c(ccc(c1)Cc2ccc(O)cc2)O
C(C)CN(CCC)N=O
C1OCCN(C1)CCO
c1c(ccc(c1)C)C=C
O(C)C(C=CC(=O)OC)=O
C(C)(C)OC=O
c1(oc(cc1)C)C
S(=O)(=O)(C)c1ccc(cc1Cl)C(C(=O)Nc2cnccn2)CC3CC(=O)CC3
c1c(c(ccc1)C(=O)O)OCCCCCC
c1c(cc(cc1)C#N)C#N
c1(Cl)cc(N)cc(c1)Cl
c1(N)c(N)ccc(c1)Oc2ccc(N)cc2
C(O)CCBr
O(C)C(CCCCC(=O)OC)=O
C(C)CCCOC(C)=O
C(#N)CNCC#N
c1c(ccc(c1)C(=O)CC)Cl
C(C)OCCOCC
C(C)CSSCCC
C(C)CCCCCCCCCCC
C(C)CCCCCCCCCCCC
C(C)CCCCCCCCCCCCC
C(C)CCCCCCCCCCCCCO
c1(F)cccc(c1CN(c2c([N+](=O)[O-])cc(C(F)(F)F)cc2[N+](=O)[O-])CC)Cl
C1(=O)CCC2C1(CCC3C4(C(CCC23)=CC(CC4)=O)C)C
c2c(c1ccccc1cc2)OC(=O)NC
C2(O)C(OC(OC1C(OC(O)C(O)C1O)CO)C(O)C2O)CO
c1c(cccc1)CN(C(COc2ccccc2)C)CCCl
C(=O)(C)C4(OC(CCCCC)=O)C3(C(C2C(C1(C(=CC(=O)CC1)CC2)C)CC3)CC4)C
c1c(cccc1)C3(c2ccccc2)C(=O)[N-]C(N3)=O
C(#N)SCSC#N
c2(Br)c(Br)c1C(=O)OC(=O)c1c(c2Br)Br
S(=O)(=O)([O-])c3ccc(N=Nc2c1ccccc1ccc2O)cc3
c1(Cl)c(Cl)ccc(c1Cl)Cl
O(C)c1cc(N)c(OC)cc1Cl
S(=O)(=O)([O-])c3ccc(N2C(=O)C(N=Nc1ccccc1)C(C)=N2)cc3
c1c(cccc1)N=NC2C(N(N=C2C)c3cc(S(=O)(=O)[O-])ccc3Cl)=O
S(=O)(=O)([O-])c3cc(Cl)c(N2C(=O)C(N=Nc1ccc(S(=O)(=O)[O-])cc1)C(C)=N2)cc3Cl
C(F)(F)(c2cc(N1C(=O)C(C)(C)NC1=O)ccc2[N+](=O)[O-])F
[N+](=O)(c1ccccc1C2C(=C(NC(=C2C(=O)OC)C)C)C(=O)OCC(C)C)[O-]
c1c(cccc1)C=O
C(=O)(OCC)C(C)(C)Oc1ccc(cc1)Cl
c1(Cl)cc(S(=O)(=O)O)c(Cl)cc1Cl
C(=O)(CC(=O)OCC)CCl
C(C)CCCCCCCCCCCCCCCC#N
C1(C(OC(C=1[O-])C(O)CO)=O)O
c1c(cccc1)NC(N)=O
C(O)(C)=O
S(=O)(=O)(OCC)OCC
c3(O)ccc(c4C(O)(C2C(=C(O)C1(O)C(=O)C(=C(O)C(N(C)C)C1C2)C(=O)N)C(=O)c34)C)Cl
S(=O)(=O)(NC(=O)NCCCC)c1ccc(C)cc1
O(C)c1ccc2c(cc1=O)C(NC(=O)C)CCc3c2c(OC)c(OC)c(OC)c3
C(C)CCC(COC(c1ccc(C(=O)OCC(CCCC)CC)cc1)=O)CC
c1c(c(ccc1)C=O)C=O
P(Cl)(c1ccccc1)Cl
c1c(ccc(c1)CCC)O
C(C)CC=C(CC)C=O
C1OCOC1
C(F)(F)(C(F)(F)C(F)(F)C(F)(F)C(F)(F)C(F)(F)CCO)F
C(=O)(OCCOCCCC)COc1c(Cl)cc(c(n1)Cl)Cl
C(=C)(C)C1CC(C(=CC1)C)=O
c1(F)c(F)cc(c(c1)C(=O)NC(=O)Nc2cc(F)ccc2N3CCC(C(=O)O)CC3)Cl
S(=O)(=O)(NC(=O)Nc1nc(C)nc(OC)n1)c2ccccc2Cl
c1(c(c(ncc1CO)C)O)CO
c1ncc(cc1)C2N(CCC2)C
c1c(c(ccc1)C(=O)N)O
C(O)(c1ccccc1)=O
C(Cl)(Cl)(C(=O)[O-])Cl
c1(O)c(Cl)cc(c(n1)Cl)Cl
c1(Cl)cc(c(cc1)C2(OC(CO2)COc4ccc(N3CCN(C(=O)C)CC3)cc4)Cn5ccnc5)Cl
c1c(c(ccc1)C(=O)OCCC=CCC)O
C3(=N)c2cc1ccccc1cc2C(N3)=N
S(=O)(=O)([O-])c1ccc(C)cc1
C(C)(C)OC(C=C(C=CCC(CCCC(OC)(C)C)C)C)=O
C(C)OC(C=C(C=CCC(CCCC(C)C)C)C)=O
C(C)CCCC=O
S(=O)(=O)(OC)C
c13c(nccc1)c2c(cccn2)cc3
c1c(ccc(c1)CN(C(=O)Nc2ccccc2)C3CCCC3)Cl
c1c(ccc(c1)C(c3ccc(OCC2OC2)cc3)c5ccc(OCC4OC4)cc5)OCC6OC6
N(N)C(NC)=S
c1(nc(nc(n1)N)NC2CC2)N
c1c(ccc(c1)C(C(=O)OC(C#N)c3cccc(Oc2ccccc2)c3)C(C)C)Cl
C(=O)(c1ccccc1)OCCCCCOC(c2ccccc2)=O
c1(Cl)cc(c(cc1)C(Cn2cncn2)CCC)Cl
S(=O)(=O)([O-])c2cc1c(c(NC(=O)C)cc(S(=O)(=O)[O-])c1)c(O)c2N=Nc3ccccc3OC
C(F)(F)(c1ccccc1C(=O)Nc2cccc(OC(C)C)c2)F
c1c(ccc(c1)CCC(=O)C(C)(C)C)Cl
c1c(oc(c1)CN(C)C)CSCCNC(=C[N+](=O)[O-])NC
C(=C)C1(OC3(C(O)(C(=O)C1)C2(C(O)CCC(C2C(O)C3OC(C)=O)(C)C)C)C)C
[N+](=O)([O-])c1ccc(o1)C=NN2CC(=O)NC2=O
c1(I)c(O)c(I)cc(c1)Oc2c(I)cc(cc2I)CC(=O)O
C(O)(CN(CC(=O)O)CCN(CC(=O)O)CCN(CC(=O)O)CC(=O)O)=O
S(=O)(C)C
C(C)CC=CC=O
C(C)=C(C=CC=C(C)C)C
C([S-])(NC)=S
C(=O)(n1ccnc1)N(CCC)CCOc2c(Cl)cc(Cl)cc2Cl
S(=O)(=O)([O-])c3cc2c(c(N=Nc1ccccc1C(F)(F)F)c(N)cc2)c(O)c3
C(F)(F)(C(F)(F)C(F)(F)C(F)(F)C(F)(F)C(F)(F)C(F)(F)C(F)(F)CCO)F
C(C)CCCCOC(c1ccccc1)=O
C(=O)(O)CS
N(C)(C)C=O
C1(C(=C(CCC1)C)C=CC(C)=CC=CC(C)=CCO)(C)C
P(=O)(N(C)C)(N(C)C)N(C)C
C(=O)(c1ccccc1)OCC(C)(C)C(OC(c2ccccc2)=O)C(C)C
C(=O)(Nc1ccccc1)Nc2cc(ncc2)Cl
C(C)CO[Si](OCCC)(OCCC)OCCC
[Sn-].Cl.Cl.C(C)CC.C(C)CC
C3(C(=O)OC(C#N)c2ccc(F)c(Oc1ccccc1)c2)C(C)(C)C3C=C(Cl)Cl
C(=O)(N)N(C)N=O
C(=O)(C(C)C)OCC(C)(C)C(OC(C(C)C)=O)C(C)C
S(=O)(=O)([O-])c3ccc(N=Nc2cc(OC)c(N=Nc1ccc(OC)cc1)cc2C)cc3
C1(=O)N(c5c(CN1c2ccccc2Br)cnc(Nc4ccc3c(OCC(O3)CO)c4)n5)C
c1n(cnc1)C(COCCC)=Nc2ccc(cc2C(F)(F)F)Cl
C(C)CCC(COC(C(=C)C)=O)CC
c1c(ccc(c1)Cn3c2ccccc2nc3NC5CCN(CCc4ccc(OC)cc4)CC5)F
C(C)C(NC(N)=O)C
C(C)(C)=CCCC(C)=CCCC(C)=O
O(C)[Si](OC)(OC)CCC[N+](CCCCCCCCCC)(CCCCCCCCCC)C
c23c(N(c1ccccc1S2)CCCN(C)C)cc(cc3)Cl
C2(=O)C(NC(=O)C(N)c1ccccc1)C3SC(C)(C)C(N23)C(=O)O
C(O)(C(O)C(O)CO)C(O)CO
c1c(c(ccc1)C(=O)O)O
[nH]1c(=O)c2c([nH]c1=O)[nH]c(=O)[nH]2
c1c(scc1)SSc2cccs2
C(O)(C(O)CC(=O)O)=O
C(C)OC(CCCCCCCCC=C)=O
P(=O)(OC(=CC(=O)NC)C)(OC)OC
C(C)(C)(C)N=C2N(C(=O)N(c1ccccc1)CS2)C(C)C
c1(F)nc(OCC(=O)O)c(Cl)c(c1Cl)N
C1C(OC(C1)CC)=O
[nH]1cnc2c(c1=O)ncn2C3OC(CO)CC3
C(=O)(O)C(Oc1ccc(cc1)Oc2ncc(cc2Cl)C(F)(F)F)C
C(=O)(OC)C(Oc1ccc(cc1)Oc2ncc(cc2Cl)C(F)(F)F)C
S(=O)(=O)(N)c1ccc(C)cc1
[nH]2c1ccccc1c(c2)CO
C1C(OC(C1)(CCCCCC)C)=O
n1n(nc2ccccc12)c3cc(cc(c3O)C(c4ccccc4)(C)C)C(c5ccccc5)(C)C
[N+](=O)(C(=Cc1ccccc1)C)[O-]
C1C(OC(CC1)CCCCC)=O
C1C(CCC(C1)CCCC)O
C1C(OC(C1)CCCCCC)=O
S(=O)(=O)(N(C1CCCCC1)C)c2ccccc2N
S(=O)(=O)(c1ccc(C)cc1)[N-]Cl
C(C)OC(C(=C)C#N)=O
c1(Cl)ccc(NC(=O)CC)cc1Cl
C(C)CO
[nH]1ccc(nc1=O)N
C(C)CCO
C(=O)(C)C4(OC(C)=O)C3(C(C2C(C1(C(=CC(=O)CC1)C(C2)C)C)CC3)CC4)C
C(C)[N+](CC)(CC)CC
c1c(cccc1)C(C2CCCCC2)=O
C(=O)(OCC)C(Oc1ccc(cc1)Oc2nc3c(o2)cc(cc3)Cl)C
c2(Cl)cc(NC(=O)NC(=O)c1c(F)cccc1F)cc(c2Oc3ncc(cc3Cl)C(F)(F)F)Cl
C(Cl)(C(=O)N1CCOC12CCCCC2)Cl
c1c(cc(cc1C(C)C)C(C)C)C(C)C
c1(Cl)c(c(Cl)c(Cl)c(c1Cl)C(=O)Cl)C(=O)Cl
c1sc(nc1)NS(=O)(=O)c2ccc(N)cc2
c1c(ccc(c1)C(c2ccc(Cl)cc2)C(Cl)Cl)Cl
c1c(ccc(c1)C(=C(Cl)Cl)c2ccc(Cl)cc2)Cl
C(Cl)(C(c1ccc(CC)cc1)c2ccc(CC)cc2)Cl
C(=C)C(O)(CCC=C(CCC=C(C)C)C)C
[N+](=O)([O-])c1ccc(cc1C(=O)NS(=O)(=O)C)Oc2ccc(cc2Cl)C(F)(F)F
C(=O)(OCC)NCCOc1ccc(cc1)Oc2ccccc2
c1c(c(ccc1)C#Cc4ccc(C(=O)N3CCC(c2cccc(CN)c2)CC3)o4)F
[N+](=O)(c1cc(C(C)(C)C)c(O)c(C(C)(C)C)c1)[O-]
n1c(nc(nc1NC(C)C)NC(C)C)SC
C(O)(C(N)Cc2c1ccccc1[nH]c2)=O
[nH]1cnc2c1ncnc2N
[nH]1cc(c2c1ccc(c2)OC)CCNC(=O)C
C(Cl)(SN(S(=O)(=O)N(C)C)c1ccc(C)cc1)(F)Cl
C2(=O)c1ccccc1C(N2CSP(OC)(OC)=S)=O
c1(c(c(cc(c1)C(C)(C)C)C(C)(C)C)O)C(C)(C)C
C(C)CCCCCCN(C)C
C(=C)C[N+](CC=C)(C)C
c1c(ccc(c1)C(=O)O)Cl
C(Br)Br
C1(=O)C(=C(O)CC(CC(SCC)C)C1)C(=NOCC)CCC
S(=O)(=O)(c1ccccc1)NCCSP(OC(C)C)(OC(C)C)=S
n1c(nnc(n1)c2ccccc2Cl)c3ccccc3Cl
S(=O)(=O)(NC(=O)Nc1nc(C)cc(C)n1)c2ccccc2C(=O)OC
S(=O)(=O)(NC(=O)Nc1nc(C)nc(OC)n1)c2ccccc2C(=O)OC
c1(c(c(ccc1)C(F)(F)F)Cl)C(=O)NC(C2NCCCC2)c3ccccc3
c1c(cccc1)OC(=O)c3cccc(C(=O)Oc2ccccc2)c3
C(C)=O
C(N)=O
C(=C)(Cl)Cl
C(I)(I)I
N(C)(C)C
[N+](=O)(C)[O-]
[C+](O)(C)(C)=O
C(C)(C)(C)N
C(C)C(C)(C)O
C(#N)C(C)(C)O
C(Cl)(C(=O)O)(C)Cl
[Sn-].Cl.Cl.C.C
C1C(OC(C(CC)C)=O)C2C(=CC1C)C=CC(C2CCC3OC(=O)CC(O)C3)C
C1C(OC(C(=C)C)=O)C2(C(C1CC2)(C)C)C
S(=O)(=O)(N)C(F)(F)C(F)(F)C(F)(F)C(F)(F)C(F)(F)C(F)(F)C(F)(F)C(F)(F)F
C(C)(C)=CCCC(CCO)C
P(=O)(OC)(OC)C
C(=O)(N)N(CC)N=O
C(=O)(N(CCC)CCC)SCC
C(Cl)(Cl)(C(=O)O)Cl
[N+](=O)(C(CO)(C)C)[O-]
C1(Cl)(C2(Cl)C(Cl)=C(Cl)C1(Cl)C3C(Cl)C=CC23)Cl
C1C(OC(C)=O)C2(C(C1CC2)(C)C)C
[Sn-].O.c1ccccc1.c1ccccc1.c1ccccc1
C(C)C(CC)C
C(Cl)C(Cl)C=C
C(=O)(C(CCCC)CC)Cl
C(C)OP(OCC)O
C(#N)SCCCCCCCCCCCC
C(=O)(OCC)C(Oc1ccc(cc1)Oc2nc3c(nc2)cc(cc3)Cl)C
C(=O)(OCC(CCCC)CC)CS
[N+](=O)(c1cnc(COC(=O)N)n1C)[O-]
c1c(ccc(c1)C(C)(C)C)N
C2(=O)C1CCCCC=1C(N2COC(C3C(C3C=C(C)C)(C)C)=O)=O
C15(C(OC2(C1C(C(=O)O)C34C2CCC(O)(C(=C)C3)C4)C=CC5O)=O)C
C1(=O)N(Br)C(C(N1Br)=O)(C)C
[N+](=O)(C(CO)(CO)C)[O-]
C1(=O)C(NC(N1)=O)(C)C
C12C3C(C(C=C1)C2)CC=C3
S(=O)(=O)(OC)OC
S1(=O)(=O)CC=CC1
C(C)OC(C1OC1(c2ccccc2)C)=O
C(N)(CO)(CO)CO
C(C)OC(C(OC(=O)C)(CC(=O)OCC)CC(=O)OCC)=O
C(C)CCOC(C(OC(=O)C)(CC(=O)OCCCC)CC(=O)OCCCC)=O
C(O)(C(O)(CC(=O)O)CC(=O)O)=O
C(C)OC(C(O)(CC(=O)OCC)CC(=O)OCC)=O
c1c(cccc1)OCC(O)C
c2c(cc1CCCCc1c2)C(C)=O
C12(N(COC1)COC2)CC
[N+](=O)([O-])c1ccc(cc1C(=O)OC(C(=O)OCC)C)Oc2ccc(cc2Cl)C(F)(F)F
N1(C(OCC1)=O)N(c2c(C)cccc2C)C(=O)COC
S(=O)(=O)(OOS(=O)(=O)[O-])[O-]
C1N(CN(CN1CC)CC)CC
O(C)C(O)C=C(C)OP(OC)(OC)O
C(C)O[Si](OCC)(OCC)CC
C(C)O[Si](OCC)(OCC)C=C
C(#C)C1(CCCCC1)O
P(=O)(Oc1ccccc1C)(Oc2ccccc2C)Oc3ccccc3C
P(=O)(OCC)(OCC)OCC
P(=O)(OCC(CCCC)CC)(OCC(CCCC)CC)OCC(CCCC)CC
P(=O)(SCCCC)(SCCCC)SCCCC
P(=O)(OCCOCCCC)(OCCOCCCC)OCCOCCCC
C1C(C=C(CC1(C)C)C)=O
C(C)(C)(C)OOC(CCC(OOC(C)(C)C)(C)C)(C)C
C(#N)C(C)(C)N=NC(C#N)(C)C
C(C)(C)CCCC(O)(CC)C
C(=C)C(O)(CCC=C(C)C)C
C(C)(C)C#N
C(C)(C)CO
C(C)(C)C=O
C(=C)(CCl)Cl
C(C)C(C)=O
C(N)C(O)C
C(C)O[Si](OCC)(OCC)c1ccccc1
[nH]2c(c(c1ccncc1)cc(c2=O)C#N)C
C1(=O)C(N(C(N1CO)=O)CO)N(C(=O)NCO)CO
P(=S)(OCC)(OCC)SCSc1ccc(cc1)Cl
c1c(c(ccc1)C(C(Cl)(Cl)Cl)c2ccc(Cl)cc2)Cl
C(Cl)(CCl)Cl
C(N)(C=C)=O
C(O)(CO)=O
N(C)C(C)=O
N(N)C(N)=S
[N+](=O)(CC)[O-]
C(N)(C(=C)C)=O
C(Cl)(C(=O)O)Cl
C(=O)(N(C)C)Cl
[N+](=O)(C(C)C)[O-]
c2c(c1C(=O)C4C(C(O)(c1cc2)C)C(O)C3C(O)(C(=O)C(=C(O)C3N(C)C)C(=O)N)C=4O)O
c1(O)c(cc(c(c1)C(CC)(C)C)O)C(CC)(C)C
C1(C(=C(CCC1)C)C=CC(C)=O)(C)C
C1(C(=C(CCC1)C)C=CC(C)=CC=CC(C)=CCOC(CCCCCCCCCCCCCCC)=O)(C)C
C1(=C)C2CC(C1(C)C)CC2
c1c(c(cc(c1)C(c2ccc(O)c(C)c2)(C)C)C)O
c1c(ccc(c1)CCCCC)Cl
P(=O)(c1ccccc1)(c2ccccc2)c3ccccc3
C(F)(F)(c2ccc(Oc1ccc(OC(C(=O)OCCCC)C)cc1)nc2)F
S(=O)(=O)(NC(=O)Nc1nc(C)nc(OC)n1)c2ccsc2C(=O)OC
C2(C(=O)OCc1c(F)c(F)c(C)c(F)c1F)C(C)(C)C2C=C(C(F)(F)F)Cl
c1(O)c(ccc(c1CCC)OCCCOc2ccc(OCC(=O)O)cc2)C(=O)C
c1c(c(ncc1C(F)(F)F)Nc2c([N+](=O)[O-])cc(C(F)(F)F)c(Cl)c2[N+](=O)[O-])Cl
C1C(OC(C(CC)(C)C)=O)C2C(=CC1C)C=CC(C2CCC3OC(=O)CC(O)C3)C
c1[n+](cn(c1)CCCC)C
c1(Cl)cc(c(cc1)C(O)(Cn2cncn2)CCCC)Cl
C1(O)CCC(CC1)C(C)(C)C2CCC(CC2)O
c1c(ccc(c1)C(O)(c2ccc(Cl)cc2)C)Cl
S(=O)(=O)(c1ccc(Cl)cc1)c2ccc(cc2)Cl
S(=O)(=O)(c1ccc(N)cc1)c2ccc(N)cc2
O(O)C(c1ccccc1)(C)C
C1C(C(C)(C)OC(C)=O)CC=C(C1)C
C1C(C(C)(C)OC(CC)=O)CC=C(C1)C
S(=O)(=O)(Oc1ccc(Cl)cc1)c2ccc(cc2)Cl
c1c(cccc1)C(C)(C)OOC(c2ccccc2)(C)C
S(=O)(=O)(NN)c2ccc(Oc1ccc(S(=O)(=O)NN)cc1)cc2
c1c(ccc(c1)C(C)(C)C)CC(C=O)C
C12C(C)(C)C(C1)CC=C2C
S(=O)(=O)([O-])c1cc(S(=O)(=O)[O-])cc2c1nc(cc2)C4C(=O)c3ccccc3C4=O
C([S-])(NCCNC(=S)[S-])=S
c1c(cc(cc1)COCC(c2ccc(OCC)cc2)(C)C)Oc3ccccc3
S2(=O)(=O)c1ccccc1C(=O)N2
[N+](=O)(c1c(C)c(C(=O)C)c(C)c([N+](=O)[O-])c1C(C)(C)C)[O-]
[N+](=O)(c1c(C)c([N+](=O)[O-])c(C)c([N+](=O)[O-])c1C(C)(C)C)[O-]
[N+](=O)(c1c(C)cccc1C)[O-]
c1c(ccc(c1)C)Nc3ccc(c4C(=O)c2ccccc2C(=O)c34)O
c2(O)ccc(c3C(=O)c1ccccc1C(=O)c23)O
c2(=O)c(c(O)c1ccccc1o2)C(c3ccccc3)CC(=O)C
C(C)N(CC)C1C=C4C(CC=1)=C(c2ccccc2C(=O)O)c3ccc(N(CC)CC)cc3[OH+]4
C2(O)C=C1C=CC(C(C1C(OC(C(CC)C)=O)C2)CCC(O)CC(O)CC(=O)[O-])C
P(=O)(OC)(OC)O
C(O)(c1cccnc1C2NC(=O)C(N=2)(C(C)C)C)=O
C(O)(c2cc1ccccc1nc2C3NC(=O)C(N=3)(C(C)C)C)=O
C(O)(c1cc(CC)cnc1C2NC(=O)C(N=2)(C(C)C)C)=O
C([O-])(C(O)C)=O
c1(F)nc(OCC(=O)OC(CCCCCC)C)c(Cl)c(c1Cl)N
C(O)(C(=O)C(C)(C)C)=O
c1c(c(ccc1)CN2C(=O)C(C)(C)CO2)Cl
C(O)COC(C=C)=O
c1(N)c(ccc3c1C(c2ccccc2C3=O)=O)C
c1(Cl)c(Cl)c([N+](=O)[O-])c(Cl)c(c1Cl)Cl
S(=O)(=O)(NC(=O)Nc1nc(C)nc(OC)n1)c2ccccc2OCCCl
C(=O)=NCCCCCCN=C=O
S2(=O)(=O)c1ccccc1C(=O)[N-]2
[N+](=O)(c1ccccc1[O-])[O-]
[N+](=O)(c1ccc([O-])cc1)[O-]
C(C)CCCCOC(C(OC(=O)CCC)(CC(=O)OCCCCCC)CC(=O)OCCCCCC)=O
c1(onc(c1)C(CC)(CC)C)NC(=O)c2c(OC)cccc2OC
C(=O)(Oc1cccc2c1OC(C2)(C)C)N(C)SN(C(C)C)CCC(=O)OCC
C(=O)(C(c1cc(C(F)(F)F)cc(C(F)(F)F)c1)(C)C)N(C)c3cnc(N2CCC(O)C2CO)cc3c4ccc(cc4C)F
C1C(CC(NC1(C)C)(C)C)=O
C1(=O)C2C(C(O1)=O)C3C=CC2C3
C3(C(=O)OCc2cccc(c1ccccc1)c2C)C(C)(C)C3C=C(C(F)(F)F)Cl
S(=O)(=O)([O-])c1cc(C)ccc1C
S(=O)(=O)([O-])c1ccc(C)cc1C
C1C(OC(C)=O)OC(OC1C)C
c1c2c(ccc1)C(=O)C(C2=O)C(=O)C(C)(C)C
c1c2c(ccc1)C(=O)C(C2=O)C(=O)CC(C)C
c23c1c(cccc1ccc2)CC3
[N+](=O)(c1cccc(C)c1C)[O-]
c12c(ncn1C)n(C)c([nH]c2=O)=O
C(=C)(C)C2Oc1ccc5c(c1C2)OC4COc3cc(OC)c(OC)cc3C4C5=O
C1C(CCCCCCCCCC1)=O
S(=O)(=O)(NC(=O)Nc1nc(OC)cc(OC)n1)Cc2ccccc2C(=O)OC
n1c(nc(nc1NCC)NC(C)C)SC
[N+](=O)(c2ccc(Nc1ccccc1)cc2)[O-]
c1(Cl)cc(c(cc1)C=C(n2cncn2)C(O)C(C)(C)C)Cl
P(=O)(Oc1ccccc1)(Oc2ccccc2)O
c1c(ccc(c1)C=CC(=O)OCC(CCCC)CC)OC
c1(=O)n(c(=O)n(c(n1CCO)=O)CCO)CCO
C1C(CCCC1)OC(c2ccccc2C(=O)OC3CCCCC3)=O
c1c(cccc1)OC(=O)c2ccccc2C(=O)Oc3ccccc3
C(C)OC(c1ccccc1C(=O)OCC)=O
C(C)(C)COC(c1ccccc1C(=O)OCC(C)C)=O
C(C)CCOC(c1ccccc1C(=O)OCCCC)=O
C(C)CCCCOC(c1ccccc1C(=O)OCCCCCC)=O
O(C)C(c2ccc1cc(ccc1c2)C(=O)OC)=O
c1c(cnc2c(C(=O)O)c(Cl)ccc12)Cl
c1c(cccc1)N=Nc3c2ccccc2ccc3O
c13c(cccc1)c2ccccc2cc3
c2c3c(c1ccccc1c2)cccn3
C1(=O)C2C(C(N1)=O)CC=CC2
C2(=O)c1ccccc1C(N2)=O
C(F)(F)(c4cc3CN(C(=O)C2(C(C)C)CC([NH2+]C1C(OC)COCC1)CC2)CCc3nc4)F
c1(n(nc(c1)C)CO)C
c1(F)ccc(cc1)[Si](c2ccc(F)cc2)(Cn3cncn3)C
c12c(nc(cc1cccc2)C(=O)N(C(CC)C)C)c3ccccc3Cl
c1c(cccc1)N(c2ccccc2)N=O
c1(n(nnc2ccccc12)CSP(OC)(OC)=S)=O
[N+](=O)(c1cccc2ccccc12)[O-]
c1c2c(ccc1)Cc3c2cccc3
[nH]2c1ccccc1c3ccccc23
C(O)(Cc1cccc2ccccc12)=O
S(=O)(=O)([O-])c4ccc3NC(=C2C(=O)c1cc(S(=O)(=O)[O-])ccc1N2)C(c3c4)=O
c1(Cl)cc3c(cc1Nc2c(F)cc(F)cc2Cl)c(=O)c(C(=O)O)cn3c4ccccc4C(=O)O
c1(F)cc(c(cc1)C(O)(Cn2cncn2)Cn3cncn3)F
C(F)(F)(c1cc(N(CC(F)(F)F)CC(=O)N)ccc1C#N)F
C(F)(F)(C(F)F)Oc2c(Cl)cc(NC(=O)NC(=O)c1c(F)cccc1F)cc2Cl
P(=O)(OCC)(OCC)CC(=O)OCC
P(=O)(OC)OC
c2(=O)cc(c1ccc(N(C)C)cc1o2)C
c1(O)c(cc(Br)cc1Br)C(=O)Nc2ccc(Br)cc2
c1c(c(ccc1)C(=O)Nc2ccccc2)O
c1c(ccc(c1)C(C)(C)C)OC(=O)c2ccccc2O
C(C)OC(c1ccccc1C)=O
C(C)OC(c1ccccc1N)=O
C2(=C)C1C(C(C1)(C)C)CCC(=CCC2)C
c1(Cl)cccc(c1Cl)Cl
c1(c(c(ccc1)C)N)C
C(Cl)(C(=C(Cl)Cl)Cl)=C(Cl)Cl
C(O)(C(O)C(O)C(=O)O)=O
c1(Cl)c(Cl)c(O)c(Cl)c(c1Cl)Cl
C1(O)C(O)C(C(C(C1O)O)O)O
c1(=O)n(Cl)c(=O)n(Cl)c(n1Cl)=O
C1C(N(CC1)C)=O
C(=O)(N(c1c(C)cccc1CC)C(COC)C)CCl
C(=O)(OCCCCC)COc3cc(N2C(=O)C1CCCCC=1C2=O)c(F)cc3Cl
C(=O)(N(c1c(C)csc1C)C(COC)C)CCl
C(O)(c1ccccc1C(=O)[O-])=O
C2(C(=C(CC(c1c(C)cc(C)cc1C)C2)O)C(CC)=NOCC)=O
c1(O)c(Cl)cc(Cl)cc1Cl
C(O)(C(CC)CC)=O
C(=C)N1CCCC1=O
c1c(c(ccc1)C(C)(C)C)O
S(=O)(=O)(N)c1ccccc1C
c1(c(c(cc(c1)CC)Cc2cc(CC)cc(C(C)(C)C)c2O)O)C(C)(C)C
C(C)(C)(C)C1C(OC(C)=O)CCCC1
c1(O)c(cc(c(c1)C(C)(C)C)O)C(C)(C)C
c1c(c(ccc1C)C(C)(C)C)O
c1c(c(ccc1)C(C)C)O
[N+](=O)(c1ccccc1C)[O-]
[N+](=O)([O-])c1ccccc1Cl
[N+](=O)(c1ccccc1N)[O-]
[N+](=O)(c1ccccc1O)[O-]
[N+](=O)(c1cc([N+](=O)[O-])cc(C(CC)C)c1O)[O-]
n1c(nc(nc1NCC)NC(C)(C)C)SC
c1c(ccc(c1)C(C#N)(Cn2cncn2)CCCC)Cl
C(C)CCCCCCOC(c1cc(C(=O)OCCCCCCCC)ccc1C(=O)OCCCCCCCC)=O
C1C(N(N=C1C)c2ccccc2)=O
C3(=O)c2cc1C(=O)OC(c1cc2C(O3)=O)=O
[N+](=O)(c1cc(C)ccc1N)[O-]
O(C)C(c1ccccc1C)=O
c1c(c(ccc1)C(CC)C)O
c1c(c(ccc1C)C(C)C)O
[N+](=O)(c1ccc(C)cc1C)[O-]
c1c(c(ccc1)CC)O
c1c(c(ccc1)C=O)O
c1(N)ccccc1OC
c1(O)ccccc1OC
c2(c1ccccc1ccc2)C
c2c(c1ccccc1cc2)O
[nH]2c1ccccc1c(nn2)=O
c2c(c1ccccc1cc2)Nc3ccccc3
c1c(cccc1)c2ccccc2O
c2(=O)c1ccccc1oc3ccccc23
c1(c(c(cc(c1)CN(C)C)CN(C)C)O)CN(C)C
O(C)C(C(c1ccccc1)C)OC
N(C)(C)c1ccc(cc1)C(c2ccc(N(C)C)cc2)=O
c1(c(c(ccc1)C)NC(C[N+](Cc2ccccc2)(CC)CC)=O)C
c2c1ccccc1ccc2
c2nc1ccccc1cc2
c2(=O)cc(c1ccc(N(CC)CC)cc1o2)C
c2c(cc1ccccc1c2)N
c1c2c(cc(c1)C)cccn2
c2(nc1ccccc1cc2)C
c2(=O)ccc1ccccc1o2
c1c(cccc1)N(CC)CC
c1(nc(nc(n1)c2ccccc2)N)N
c2(N)ccc(c1ccc(N)c(N)c1)cc2N
C(C)O[Si](OCC)(OCC)CCCN
C(C)O[Si](OCC)(OCC)CCC#N
c1c(cccc1)c3cccc(c2ccccc2)c3
C(=O)(CC(=O)C)Nc1ccccc1OC
c2(=O)ccc1cc(C)ccc1o2
c1c(cccc1)c2ccccc2
c1c(c(cc2ccccc12)C(=O)O)O
c23Sc1ccccc1Nc2cccc3
c1(N)ccc(cc1)c2ccc(cc2)N
C(C)CCN(CCCC)N=O
C(C)C=CCCO
C(N)COCCOCCN
C(C)CCCCCCCCCCN
c1c(cc(cc1)C(O)CNC3Cc2cc(OCC(=O)OCC)ccc2CC3)Cl
c2c(cc1ccccc1c2)OC
c2c(cc1ccccc1c2)C(C)=O
O(C)c1ccccc1OCC(O)CO
O(C)c1ccc(cc1OC)CC=C
c2c(cc1ccccc1c2)Nc5ccc(Nc4ccc3ccccc3c4)cc5
c1c(cccc1)C(CC)=O
C(O)C(O)c1ccccc1
O(C)C(c1ccccc1)=O
O(C)C(c1cccnc1)=O
C(=O)(O)C(Oc1ccc(cc1C)Cl)C
c1c(c(ccc1)C)NC(CC(=O)C)=O
c1(Cl)cc(OCC(=O)O)c(Cl)cc1Cl
C(C)OC(c1ccccc1)=O
c1c(cccc1)C(OC(C)=O)C
c1c(cccc1)OC(=O)c2ccccc2
C1N(CCC1)N=O
c1c(cccc1)[S-]
c1c(cccc1)C(C(C)(C)C)=O
C(C)OC(c1ccc(C)cc1)=O
C(C)OC(c1ccc(N)cc1)=O
C(=O)(C(CCCC)CC)OCCOCCOCCOC(C(CCCC)CC)=O
C(C)(C)CCOC(c1ccccc1)=O
c1c(cccc1)CCOC(c2ccccc2)=O
C2Oc1cc(CC=C)ccc1O2
O(C)C(C1CCC(C(=O)OC)CC1)=O
c1(O)ccccc1OCC
C(=O)(O)COc1ccc(cc1C)Cl
C(=O)(O)COc1ccc(Cl)cc1Cl
C(=O)(OCCCC)COc1ccc(Cl)cc1Cl
C(=O)(O)CCCOc1ccc(cc1C)Cl
C(=O)(O)CCCOc1ccc(Cl)cc1Cl
c1c(c(ccc1)C=NC(CN=Cc2ccccc2O)C)O
C(O)C(C(O)CCC)CC
c1c(cccc1)N2C(=O)C=CC2=O
c1c(ccc(c1)C(O)(Cn2cncn2)C(C3CC3)C)Cl
C1C(NCCCCCCCCCC1)=O
c2c1C=CCc1ccc2
[nH]2c1ccccc1nn2
c12scnc1cccc2
C1N(CCOC1)SSc3nc2ccccc2s3
C1C(CCCC1)NSc3nc2ccccc2s3
C1N(C(=NC1)CCCCCCCC=CCCCCCCCC)CCO
c1c(c(ccc1)C)C
c1c(c(ccc1)C)O
c1c(c(ccc1)C)Cl
c1(Cl)ccccc1Cl
c1c(c(ccc1)C)N
c1(N)ccccc1N
c1(O)ccccc1Cl
c1c(c(ccc1C)C)C
c1(N)ccc(cc1C)Cl
c1(N)cc(c(cc1)C)Cl
c1(Cl)ccc(N)cc1Cl
c1(N)cc(c(cc1)C)N
c1(N)c(N)ccc(c1)Cl
c1c(c(ccc1C)C)O
C(C)OC(C(=O)OCC)=O
c1c(c(cc(c1C)C)C)C
c1(Cl)cc(Cl)c(Cl)cc1Cl
c1(Cl)cc(O)c(Cl)cc1Cl
C1(=O)OC(C(OC1C)=O)C
P(=O)(Oc1ccc([N+](=O)[O-])cc1)(OC)OC
c1(=O)n(nc(s1)OC)CSP(=S)(OC)OC
C(C)OC(C2CC(=O)C(=C(O)C1CC1)C(=O)C2)=O
N(C)(C)C(C(c1ccccc1)c2ccccc2)=O
c1c(nccc1)OC(COc2ccc(cc2)Oc3ccccc3)C
C1(Cl)(C2(Cl)C(Cl)=C(Cl)C1(Cl)C3COS(=O)OCC23)Cl
C(=C)COC(C(=C)C)=O
C13OC1(CCC(C2OC2C)C3)C
C1OC1c2ccccc2
C(C)C(C=O)C
C(Cl)C(CCl)Cl
C(O)(CCl)CCl
C(O)(CCl)CO
C(C)C(C)=NO
O(C)C(C=C)=O
C1C(CCC1)O
N1C(NCC1)=S
C1C(OCC1)=O
c1c(c(cc(c1)CC)C(C)(C)C)O
c1c(c(cc(c1)C(C)(C)C)C(C)(C)C)O
c1c(cnc(n1)C(C)(C)C)OP(OC(C)C)(OCC)=S
P(=O)(Oc1cc(C)nc(C(C)C)n1)(OCC)OCC
c1c(ccc(c1)C(C)(C)C)CSc2cnn(c(c2Cl)=O)C(C)(C)C
C(=O)(CCl)Nc1ccc(cc1C)Br
[N+](=O)([O-])c1cc([N+](=O)[O-])ccc1Cl
c2(O)c(Sc1cc(Cl)cc(Cl)c1O)cc(Cl)cc2Cl
c1c(c(cc(c1)C)C)NC(CC(=O)C)=O
C(=C)(C)C1CC(OC(C)=O)C(=CC1)C
[N+](=O)(c1ccc(N)c(OC)c1)[O-]
c1(O)ccc(cc1OC)CC=C
C1(=O)C(NC(N1)=O)NC(=O)N
C(=S)(N(C)C)SC(N(C)C)=S
C(=S)(N(CC)CC)SSC(=S)N(CC)CC
C(O)(CN(C(=O)CCCCCCCCCCC)C)=O
C(C)(C)COC(C(=C)C)=O
C(=O)(C(=C)C)OCCOC(C(=C)C)=O
C(C)C(CC)CO
C(O)C1OCCC1
[N+](=O)(c1cc([N+](=O)[O-])cc(C(CC)C)c1OC(=O)OC(C)C)[O-]
C1(=O)NC(=O)C(S1)Cc4ccc(OCC3(Oc2c(C)c(C)c(O)c(C)c2CC3)C)cc4
C(=O)(c1c(CC(C)C)c(C(=O)SC)c(C(F)F)nc1C(F)(F)F)SC
c1oc(cc1)CO
c1oc(cc1)C=O
c1c(cccc1)C(C)(C)C
C(Cl)(Cl)(c1ccccc1)Cl
C(F)(F)(c1cccc(N)c1)F
c1(O)ccc(cc1O)C(C)(C)C
c1c(ccc(c1)C)C(C)(C)C
C(C)(C)(C)C1CCC(CC1)O
C(C)(C)(C)C1CCC(CC1)=O
c1c(ccc(c1)C(C)(C)C)O
c1c(ccc(c1)C(F)(F)F)Cl
c1c(cccc1)C(C)=O
C(Cl)(c1ccccc1)Cl
C(N)(c1cccnc1)=O
[N+](=O)(c1ccccc1)[O-]
C(=O)(NC(C)(C)C)C4C3(C(C2C(C1(C(NC(C=C1)=O)CC2)C)CC3)CC4)C
P(=O)(OCC)(N1CCSC1=O)SC(CC)C
S(=O)(=O)(Nc1c(F)cccc1F)c3nc2nc(ccn2n3)C
N(C)(C)c1cccc(c1)O
c1(N)c(Cl)cc([N+](=O)[O-])cc1Cl
[N+](=O)(c1ccc(C)c(C)c1)[O-]
c1(Cl)ccc([N+](=O)[O-])cc1Cl
[N+](=O)(c1ccc(C)c(N)c1)[O-]
[N+](=O)(c1ccc(OC)c(N)c1)[O-]
c1c(cc(cc1)C(C)C)C(C)C
C(=O)(c1cccc(C(=O)Cl)c1)Cl
[N+](=O)(c1cccc([N+](=O)[O-])c1)[O-]
C(O)(C(CCC)CCC)=O
O(C)C(c1ccc(C)cc1)=O
c1c(ccc(c1)C(=O)OC)O
C1C(=CCC(=C1)C)C(C)C
C1C(=CC=C(C1)C)C(C)C
c1c(ccc(c1)C)C(C)C
c1c(ccc(c1)C(=O)C)O
c1c(ccc(c1)C(=O)O)O
c1c(ccc(c1)C)N(C)C
[N+](=O)(c1ccc(C)cc1)[O-]
c1c2c(ncc1)c(OCC(=O)OC(CCCCC)C)ccc2Cl
[Si](C)(C)(C)N[Si](C)(C)C
C2(C(N=C(c1cc(C)cc3c1N2CC3)c4ccccc4)NC(c5ccncc5)=O)=O
S(=O)(=O)([N-]C(=O)Nc1c(C(C)C)cccc1C(C)C)c2cc(C(O)(C)C)co2
S(=O)(=O)(N(C1(C(=O)NO)CCCC1)CCC(=O)O)c3ccc(Oc2ccc(F)cc2)cc3
n1c(nc(nc1C)C)N2CC(N(C(C2)C)c3ccnc(n3)C(O)C)C
C2(C(N=C(c1cc(N)cc3c1N2CC3)c4ccccc4)NC(c5cccnc5)=O)=O
[nH]1c(onc1CC2(CN)CCCCC2)=O
c1c(cc(cc1)C4(N3CCN(c2ccccc2)CC3)CCC(C)CC4)OCC
c1c(onc1C)COc2ccc(cc2CNc5c3c(n(cn3)C4OC(C(=O)NC)C(N)C4O)ncn5)Cl
S(=O)(=O)(NC)c1c(F)cc(c(c1)C(=O)N7CCC(c2cccc(F)c2)(CCN5C6CC(n4c3ccccc3nc4C)CC5CC6)CC7)Cl
c1c(ccc(c1)C=CC(=O)NC5CCC(CCN4CCc3ccc(c2nc(C)on2)cc3CC4)CC5)F
C(F)(F)(C(F)(F)F)COc1ccc(cc1c3cccc(c2nc(C(=O)N)[n-]n2)c3)F
c3(F)ccc(c1cnc2n1ncc(n2)C(O)(C)C)cc3c4c(cccc4F)C#N
C(O)(CC(c1cnc(C)nc1)CCCCCCc3ccc2c(NCCC2)n3)=O
c1c(c(ccc1)C(F)COC4CCC(Nc3c2c(nnc2)nc[nH]3)CC4)F
O(C)c1cccc(c1)c2ccc(cc2Cl)C=CCN3CCCCCC3
C4(F)(CC(N(C(=O)CNC2CC3N(c1ncccn1)C(C2)CC3)C4)C#N)F
c1c(ccc(c1)C5N(Cc4cc(c3ccc2c(oc(O)n2)c3)co4)CCN(C5)C)F
S(=O)(=O)(NC(c2ccc1c(OCO1)c2)CC(=O)NC(C(=O)N(C(C)C)C)Cc4ccc(CN3C(CCCC3C)C)cc4)c6ccc5cc(OC)ccc5c6
c1c2c(ccc1)C(N)C(O2)(C(=O)OCC)c3ccccc3
c1(Cl)ccc(c(c1C(=O)NC(c2ccccc2)C3CN4CCC3CC4)Cl)C(F)(F)F
c1c5c(n(c1C(=O)Nc3ccc2[nH]ccc2c3)Cc4cccc(F)c4)ccc(c5)F
c1c(ccc(c1)C(=O)Nc4c(C#N)c(NCc2ccccc2)c3ccccc3n4)OC
c1c(onc1Cn3c(C(=O)NC2CCN(C(C)C)CC2)cc4cc(ccc34)C(=O)OC(OC(=O)OCC)C)c5ccc(s5)Cl
c1(c(c(sc1C(=O)N3CCC(c2cc(CN)ccc2F)CC3)OCCC)Br)C
c1c(onc1Cn3c2ccc(cc2nc3C(=O)NC5CCN(C4CC4)CC5)C(=O)[O-])c6ccc(s6)Cl
C(=O)(Cn2c(C(=O)NC1CCN(C(C)C)CC1)cc3c2cnc(OCCOC)c3)Nc4ccc(cn4)Cl
c1(Cl)ccc(cc1Cl)C3(OCC(=O)N(c2ccccc2)C3)CCN5CCC(NC(=O)C)(c4cccc(F)c4)CC5
S(=O)(=O)(Nc3cc(OCC(O)CNC2CCC(c1ccc(C(=O)OCC)cc1)CC2)ccc3O)C
O(C)c1cc(cc2c1C(C3(ON2CC4N(C(=O)C)C34)OC(=O)C)COC(=O)N)C=O
n1c(onc1CCN3C(=O)c2ccccc2C3=O)c4ccc(s4)CN5CCCCCC5
C4(F)(CCN(C(=O)c2ccc(NC(=O)c1ccoc1C)cc2)c3ccccc3C4=CC(=O)N6CCC(N5CCCCC5)CC6)F
c1c(c(ccc1)C4c2cc([N+](=O)[O-])ccc2Nc3n[nH]c(c3N=4)C)Cl
c2(=O)cc(c1cnc(NCC(O)(C)C)nc1n2C)Oc3ccc(F)cc3F
c4c(cc3CC(N(C2CCN(C(=O)C1CCNCC1)CC2)CCC)CCc3c4)OC
c1c(c(ccc1C)C(=O)[N-]S(=O)(=O)C=Cc2ccc(OC)cc2)Cl
c1(F)cc(c(cc1)C(=O)[N-]S(=O)(=O)C=Cc2ccccc2)Cl
c1(F)cc(c(cc1)C(=O)NS(=O)(=O)C=Cc2cccs2)Br
