# Supplementary material for: Predicting Potential Endocrine Disrupting Chemicals Binding to Estrogen Receptor α (ERα) Using a Pipeline Combining Structure-Based and Ligand-Based in Silico Methods
Source: Int J Mol Sci. 2021 Mar 11;22(6):2846. doi: 10.3390/ijms22062846 (PMC7999354; doi:10.3390/ijms22062846)
Supplement: Supplementary file 1 [file ijms-22-02846-s001.zip › SBLB_26.pml]

<?xml version="1.0" encoding="UTF-8"?>
<ElementContainer activeResult="-1"><ContainerPharmacophores><alignmentElement name="Model -6" id="alignmentElement0" flagCode="010000000"><pharmacophore name="Model -6" id="pharmacophore0" pharmacophoreType="LIGAND_SCOUT"><point name="H" featureId="1005545483397176123" optional="false" disabled="false" weight="1.0" id="feature0" invAndEnvAtomSerials="[22, 23, 24, 25, 26, 27][]"><position x3="-0.99115676" y3="2.47651" z3="-1.3948905" tolerance="1.5" /></point><point name="H" featureId="1005545483515213124" optional="false" disabled="false" weight="1.0" id="feature1" invAndEnvAtomSerials="[0, 1, 2, 3, 4, 5][]"><position x3="3.038743" y3="1.3470674" z3="2.1414173" tolerance="1.5" /></point><plane name="AR" featureId="1005545484919480126" optional="false" disabled="true" weight="1.0" id="feature2" invAndEnvAtomSerials="[22, 23, 24, 25, 26, 27][]"><position x3="-1.0480764" y3="2.3577433" z3="-1.2264619" tolerance="0.8999999" /><normal x3="0.49730244" y3="0.61588037" z3="0.61104965" tolerance="0.43633232" /></plane><plane name="AR" featureId="1005545483717778125" optional="false" disabled="false" weight="1.0" id="feature3" invAndEnvAtomSerials="[0, 1, 2, 3, 4, 5][]"><position x3="3.038283" y3="1.3031152" z3="1.8897846" tolerance="0.8999999" /><normal x3="-0.62123483" y3="0.7831631" z3="0.026884671" tolerance="0.43633232" /></plane><point name="HBA" featureId="1005545480042514121" optional="false" disabled="true" weight="1.0" id="feature4" invAndEnvAtomSerials="[17][]"><position x3="-0.4513477" y3="-2.4651903E-32" z3="1.3484653" tolerance="1.5" /></point><point name="HBA" featureId="1005545480047104122" optional="false" disabled="true" weight="1.0" id="feature5" invAndEnvAtomSerials="[12][]"><position x3="-0.13709104" y3="-0.92745495" z3="0.04043756" tolerance="1.5" /></point><point name="HBA" featureId="1005545598592958207" optional="false" disabled="true" weight="1.0" id="feature6" invAndEnvAtomSerials="[37][]"><position x3="1.922755" y3="-0.43021023" z3="-1.1959524" tolerance="1.5" /></point><point name="HBA" featureId="1005545598928837209" optional="false" disabled="false" weight="0.5" id="feature7" invAndEnvAtomSerials="[61][]"><position x3="-2.8465705" y3="4.3208838" z3="-1.7813023" tolerance="1.5" /></point><point name="HBA" featureId="1005545598582357206" optional="false" disabled="false" weight="0.5" id="feature8" invAndEnvAtomSerials="[42][]"><position x3="4.9307218" y3="2.4652872" z3="3.3452666" tolerance="1.5" /></point><point name="HBD" featureId="1005545601252402214" optional="false" disabled="false" weight="0.5" id="feature9" invAndEnvAtomSerials="[61][]"><position x3="-2.8465705" y3="4.3208838" z3="-1.7813023" tolerance="1.5" /></point><point name="HBD" featureId="1005545608071043215" optional="false" disabled="false" weight="0.5" id="feature10" invAndEnvAtomSerials="[42][]"><position x3="4.9307218" y3="2.4652872" z3="3.3452666" tolerance="1.5" /></point><volume type="exclusion" featureId="10055643319114471275" optional="false" disabled="false" weight="1.0" id="feature11"><position x3="0.65342903" y3="5.572545" z3="1.7186975" tolerance="1.5" /></volume><volume type="exclusion" featureId="10055643298368171268" optional="false" disabled="false" weight="1.0" id="feature12"><position x3="-2.346571" y3="4.072545" z3="4.7186975" tolerance="1.5" /></volume><volume type="exclusion" featureId="10055643333568961283" optional="false" disabled="false" weight="1.0" id="feature13"><position x3="3.653429" y3="4.072545" z3="-4.2813025" tolerance="1.5" /></volume><volume type="exclusion" featureId="10055643329975961281" optional="false" disabled="false" weight="1.0" id="feature14"><position x3="3.653429" y3="-3.427455" z3="1.7186975" tolerance="1.5" /></volume><volume type="exclusion" featureId="10055643334860771284" optional="false" disabled="false" weight="1.0" id="feature15"><position x3="3.653429" y3="7.072545" z3="-1.2813025" tolerance="1.5" /></volume><volume type="exclusion" featureId="10055643305893991270" optional="false" disabled="false" weight="1.0" id="feature16"><position x3="-0.84657097" y3="7.072545" z3="-4.2813025" tolerance="1.5" /></volume><volume type="exclusion" featureId="10055643316190221274" optional="false" disabled="false" weight="1.0" id="feature17"><position x3="0.65342903" y3="1.072545" z3="7.7186975" tolerance="1.5" /></volume><volume type="exclusion" featureId="10055643330735101282" optional="false" disabled="false" weight="1.0" id="feature18"><position x3="3.653429" y3="-1.927455" z3="6.2186975" tolerance="1.5" /></volume><volume type="exclusion" featureId="10055643295469671266" optional="false" disabled="false" weight="1.0" id="feature19"><position x3="-2.346571" y3="-1.927455" z3="6.2186975" tolerance="1.5" /></volume><volume type="exclusion" featureId="10055643343132191288" optional="false" disabled="false" weight="1.0" id="feature20"><position x3="6.653429" y3="-1.927455" z3="-2.7813025" tolerance="1.5" /></volume><volume type="exclusion" featureId="10055643323901381278" optional="false" disabled="false" weight="1.0" id="feature21"><position x3="2.153429" y3="1.072545" z3="-7.2813025" tolerance="1.5" /></volume><volume type="exclusion" featureId="10055643312669881273" optional="false" disabled="false" weight="1.0" id="feature22"><position x3="0.65342903" y3="-4.927455" z3="4.7186975" tolerance="1.5" /></volume><volume type="exclusion" featureId="10055643312122891272" optional="false" disabled="false" weight="1.0" id="feature23"><position x3="0.65342903" y3="-6.427455" z3="0.21869755" tolerance="1.5" /></volume><volume type="exclusion" featureId="10055643346051911290" optional="false" disabled="false" weight="1.0" id="feature24"><position x3="6.653429" y3="7.072545" z3="1.7186975" tolerance="1.5" /></volume><volume type="exclusion" featureId="10055643290279221263" optional="false" disabled="false" weight="1.0" id="feature25"><position x3="-3.846571" y3="-3.427455" z3="-4.2813025" tolerance="1.5" /></volume><volume type="exclusion" featureId="10055643328438421279" optional="false" disabled="false" weight="1.0" id="feature26"><position x3="2.153429" y3="8.572545" z3="4.7186975" tolerance="1.5" /></volume><volume type="exclusion" featureId="10055643319430681276" optional="false" disabled="false" weight="1.0" id="feature27"><position x3="0.65342903" y3="5.572545" z3="7.7186975" tolerance="1.5" /></volume><volume type="exclusion" featureId="10055643341152401287" optional="false" disabled="false" weight="1.0" id="feature28"><position x3="5.153429" y3="5.572545" z3="6.2186975" tolerance="1.5" /></volume><volume type="exclusion" featureId="10055643293501521264" optional="false" disabled="false" weight="1.0" id="feature29"><position x3="-3.846571" y3="8.572545" z3="-1.2813025" tolerance="1.5" /></volume><volume type="exclusion" featureId="10055643287882521259" optional="false" disabled="false" weight="1.0" id="feature30"><position x3="-5.346571" y3="1.072545" z3="6.2186975" tolerance="1.5" /></volume><volume type="exclusion" featureId="10055643290168281262" optional="false" disabled="false" weight="1.0" id="feature31"><position x3="-3.846571" y3="-4.927455" z3="3.2186975" tolerance="1.5" /></volume><volume type="exclusion" featureId="10055643282346541255" optional="false" disabled="false" weight="1.0" id="feature32"><position x3="-6.846571" y3="-1.927455" z3="-1.2813025" tolerance="1.5" /></volume><volume type="exclusion" featureId="10055643329638481280" optional="false" disabled="false" weight="1.0" id="feature33"><position x3="3.653429" y3="-3.427455" z3="-5.7813025" tolerance="1.5" /></volume><volume type="exclusion" featureId="10055643320375571277" optional="false" disabled="false" weight="1.0" id="feature34"><position x3="0.65342903" y3="10.072545" z3="-1.2813025" tolerance="1.5" /></volume><volume type="exclusion" featureId="10055643297843361267" optional="false" disabled="false" weight="1.0" id="feature35"><position x3="-2.346571" y3="4.072545" z3="-7.2813025" tolerance="1.5" /></volume><volume type="exclusion" featureId="10055643301000381269" optional="false" disabled="false" weight="1.0" id="feature36"><position x3="-0.84657097" y3="-1.927455" z3="-7.2813025" tolerance="1.5" /></volume><volume type="exclusion" featureId="10055643344353121289" optional="false" disabled="false" weight="1.0" id="feature37"><position x3="6.653429" y3="1.072545" z3="-5.7813025" tolerance="1.5" /></volume><volume type="exclusion" featureId="10055643293655661265" optional="false" disabled="false" weight="1.0" id="feature38"><position x3="-3.846571" y3="8.572545" z3="3.2186975" tolerance="1.5" /></volume><volume type="exclusion" featureId="10055643282702651256" optional="false" disabled="false" weight="1.0" id="feature39"><position x3="-6.846571" y3="-1.927455" z3="3.2186975" tolerance="1.5" /></volume><volume type="exclusion" featureId="10055643284882641257" optional="false" disabled="false" weight="1.0" id="feature40"><position x3="-6.846571" y3="5.572545" z3="3.2186975" tolerance="1.5" /></volume><volume type="exclusion" featureId="10055643351788701294" optional="false" disabled="false" weight="1.0" id="feature41"><position x3="9.653429" y3="1.072545" z3="-1.2813025" tolerance="1.5" /></volume><volume type="exclusion" featureId="10055643347348031291" optional="false" disabled="false" weight="1.0" id="feature42"><position x3="8.153429" y3="-3.427455" z3="1.7186975" tolerance="1.5" /></volume><volume type="exclusion" featureId="10055643307107641271" optional="false" disabled="false" weight="1.0" id="feature43"><position x3="0.65342903" y3="-6.427455" z3="-4.2813025" tolerance="1.5" /></volume><volume type="exclusion" featureId="10055643352770471295" optional="false" disabled="false" weight="1.0" id="feature44"><position x3="9.653429" y3="4.072545" z3="1.7186975" tolerance="1.5" /></volume><volume type="exclusion" featureId="10055643289857291261" optional="false" disabled="false" weight="1.0" id="feature45"><position x3="-3.846571" y3="-6.427455" z3="-1.2813025" tolerance="1.5" /></volume><volume type="exclusion" featureId="10055643274269571252" optional="false" disabled="false" weight="1.0" id="feature46"><position x3="-8.346571" y3="4.072545" z3="-1.2813025" tolerance="1.5" /></volume><volume type="exclusion" featureId="10055643349317181293" optional="false" disabled="false" weight="1.0" id="feature47"><position x3="8.153429" y3="2.572545" z3="6.2186975" tolerance="1.5" /></volume><volume type="exclusion" featureId="10055643287346511258" optional="false" disabled="false" weight="1.0" id="feature48"><position x3="-5.346571" y3="1.072545" z3="-7.2813025" tolerance="1.5" /></volume><volume type="exclusion" featureId="10055643336091461285" optional="false" disabled="false" weight="1.0" id="feature49"><position x3="5.153429" y3="-6.427455" z3="-2.7813025" tolerance="1.5" /></volume><volume type="exclusion" featureId="10055643339335291286" optional="false" disabled="false" weight="1.0" id="feature50"><position x3="5.153429" y3="1.072545" z3="9.218698" tolerance="1.5" /></volume><volume type="exclusion" featureId="10055643273874761251" optional="false" disabled="false" weight="1.0" id="feature51"><position x3="-8.346571" y3="1.072545" z3="-4.2813025" tolerance="1.5" /></volume><volume type="exclusion" featureId="10055643348120331292" optional="false" disabled="false" weight="1.0" id="feature52"><position x3="8.153429" y3="-1.927455" z3="6.2186975" tolerance="1.5" /></volume><volume type="exclusion" featureId="10055643289263201260" optional="false" disabled="false" weight="1.0" id="feature53"><position x3="-5.346571" y3="8.572545" z3="-5.7813025" tolerance="1.5" /></volume><volume type="exclusion" featureId="10055643354436051297" optional="false" disabled="false" weight="1.0" id="feature54"><position x3="11.153429" y3="-0.42745495" z3="3.2186975" tolerance="1.5" /></volume><volume type="exclusion" featureId="10055643353285791296" optional="false" disabled="false" weight="1.0" id="feature55"><position x3="9.653429" y3="7.072545" z3="4.7186975" tolerance="1.5" /></volume><volume type="exclusion" featureId="10055643274686341254" optional="false" disabled="false" weight="1.0" id="feature56"><position x3="-8.346571" y3="8.572545" z3="-1.2813025" tolerance="1.5" /></volume><volume type="exclusion" featureId="10055643274370421253" optional="false" disabled="false" weight="1.0" id="feature57"><position x3="-8.346571" y3="5.572545" z3="-5.7813025" tolerance="1.5" /></volume></pharmacophore></alignmentElement><alignmentElement name="Model -9" id="alignmentElement1" flagCode="010000000"><pharmacophore name="Model -9" id="pharmacophore0" pharmacophoreType="LIGAND_SCOUT"><point name="H" featureId="1005674972184600958" optional="false" disabled="false" weight="0.8333333" id="feature0" invAndEnvAtomSerials="[44, 45, 46, 47, 50, 51][]"><position x3="2.920495" y3="-0.0983608" z3="-0.04321968" tolerance="1.5" /></point><point name="H" featureId="1005674257269078215" optional="false" disabled="false" weight="0.6666667" id="feature1" invAndEnvAtomSerials="[195, 196, 197, 198, 199, 200][]"><position x3="-0.95893466" y3="-1.2998575" z3="-1.2213873" tolerance="1.5" /></point><point name="H" featureId="100567408044530070" optional="false" disabled="false" weight="1.0" id="feature2" invAndEnvAtomSerials="[101, 102, 92, 93, 94, 95][]"><position x3="-1.4313571" y3="-0.03589017" z3="3.063213" tolerance="1.5" /></point><plane name="AR" featureId="10056750512627921124" optional="false" disabled="false" weight="0.8333333" id="feature3" invAndEnvAtomSerials="[290, 291, 292, 293, 294, 295][]"><position x3="2.893649" y3="-0.15566419" z3="-0.010512849" tolerance="0.8999999" /><normal x3="-0.036310557" y3="0.57949823" z3="0.81416416" tolerance="0.43633232" /></plane><plane name="AR" featureId="100567408074102173" optional="false" disabled="false" weight="0.8333333" id="feature4" invAndEnvAtomSerials="[101, 102, 92, 93, 94, 95][]"><position x3="-1.1579378" y3="-0.08727436" z3="2.9023876" tolerance="0.8999999" /><normal x3="-0.8814" y3="0.324589" z3="-0.34318507" tolerance="0.43633232" /></plane><point name="HBA" featureId="10056750505907811116" optional="false" disabled="false" weight="1.0" id="feature5" invAndEnvAtomSerials="[289][]"><position x3="5.628051" y3="0.10848194" z3="-0.0143326325" tolerance="1.5" /></point><volume type="exclusion" featureId="25172816722261773312641" optional="false" disabled="false" weight="1.0" id="feature6"><position x3="-3.1254435" y3="-2.515202" z3="2.3606274" tolerance="1.0" /></volume><volume type="exclusion" featureId="10057361655294665181" optional="false" disabled="false" weight="1.0" id="feature7"><position x3="2.0686426" y3="-2.299858" z3="5.278612" tolerance="1.5" /></volume><volume type="exclusion" featureId="10057361661620745183" optional="false" disabled="false" weight="1.0" id="feature8"><position x3="3.5686426" y3="-3.799858" z3="-3.7213879" tolerance="1.5" /></volume><volume type="exclusion" featureId="10057361666246245184" optional="false" disabled="false" weight="1.0" id="feature9"><position x3="3.5686426" y3="2.200142" z3="5.278612" tolerance="1.5" /></volume><volume type="exclusion" featureId="10057361667152945185" optional="false" disabled="false" weight="1.0" id="feature10"><position x3="3.5686426" y3="5.200142" z3="-0.72138786" tolerance="1.5" /></volume><volume type="exclusion" featureId="10057361635002835174" optional="false" disabled="false" weight="1.0" id="feature11"><position x3="-2.4313574" y3="5.200142" z3="0.77861214" tolerance="1.5" /></volume><volume type="exclusion" featureId="10057361661005295182" optional="false" disabled="false" weight="1.0" id="feature12"><position x3="3.5686426" y3="-6.799858" z3="-0.72138786" tolerance="1.5" /></volume><volume type="exclusion" featureId="10057361651804915180" optional="false" disabled="false" weight="1.0" id="feature13"><position x3="0.5686426" y3="5.200142" z3="3.7786121" tolerance="1.5" /></volume><volume type="exclusion" featureId="10057361651497075179" optional="false" disabled="false" weight="1.0" id="feature14"><position x3="0.5686426" y3="5.200142" z3="-3.7213879" tolerance="1.5" /></volume><volume type="exclusion" featureId="10057361645899475177" optional="false" disabled="false" weight="1.0" id="feature15"><position x3="0.5686426" y3="-2.299858" z3="-6.721388" tolerance="1.5" /></volume><volume type="exclusion" featureId="10057361668549405186" optional="false" disabled="false" weight="1.0" id="feature16"><position x3="5.0686426" y3="-5.299858" z3="3.7786121" tolerance="1.5" /></volume><volume type="exclusion" featureId="10057361649792045178" optional="false" disabled="false" weight="1.0" id="feature17"><position x3="0.5686426" y3="2.200142" z3="-6.721388" tolerance="1.5" /></volume><volume type="exclusion" featureId="10057361628748235172" optional="false" disabled="false" weight="1.0" id="feature18"><position x3="-3.9313574" y3="3.700142" z3="-3.7213879" tolerance="1.5" /></volume><volume type="exclusion" featureId="10057361675350745188" optional="false" disabled="false" weight="1.0" id="feature19"><position x3="6.5686426" y3="-0.7998581" z3="5.278612" tolerance="1.5" /></volume><volume type="exclusion" featureId="10057361625901905168" optional="false" disabled="false" weight="1.0" id="feature20"><position x3="-3.9313574" y3="-6.799858" z3="0.77861214" tolerance="1.5" /></volume><volume type="exclusion" featureId="10057361669965055187" optional="false" disabled="false" weight="1.0" id="feature21"><position x3="5.0686426" y3="-0.7998581" z3="-6.721388" tolerance="1.5" /></volume><volume type="exclusion" featureId="10057361644244185176" optional="false" disabled="false" weight="1.0" id="feature22"><position x3="0.5686426" y3="-6.799858" z3="-5.221388" tolerance="1.5" /></volume><volume type="exclusion" featureId="10057361626163295169" optional="false" disabled="false" weight="1.0" id="feature23"><position x3="-3.9313574" y3="-5.299858" z3="5.278612" tolerance="1.5" /></volume><volume type="exclusion" featureId="10057361627798035171" optional="false" disabled="false" weight="1.0" id="feature24"><position x3="-3.9313574" y3="0.7001419" z3="-6.721388" tolerance="1.5" /></volume><volume type="exclusion" featureId="10057361622262195162" optional="false" disabled="false" weight="1.0" id="feature25"><position x3="-6.9313574" y3="-3.799858" z3="2.2786121" tolerance="1.5" /></volume><volume type="exclusion" featureId="10057361625781525167" optional="false" disabled="false" weight="1.0" id="feature26"><position x3="-3.9313574" y3="-6.799858" z3="-3.7213879" tolerance="1.5" /></volume><volume type="exclusion" featureId="10057361678031585191" optional="false" disabled="false" weight="1.0" id="feature27"><position x3="8.068643" y3="-5.299858" z3="0.77861214" tolerance="1.5" /></volume><volume type="exclusion" featureId="10057361622662815164" optional="false" disabled="false" weight="1.0" id="feature28"><position x3="-6.9313574" y3="0.7001419" z3="-3.7213879" tolerance="1.5" /></volume><volume type="exclusion" featureId="10057361626242835170" optional="false" disabled="false" weight="1.0" id="feature29"><position x3="-3.9313574" y3="-3.799858" z3="-6.721388" tolerance="1.5" /></volume><volume type="exclusion" featureId="10057361637180575175" optional="false" disabled="false" weight="1.0" id="feature30"><position x3="-0.9313574" y3="-3.799858" z3="8.278612" tolerance="1.5" /></volume><volume type="exclusion" featureId="10057361677128925189" optional="false" disabled="false" weight="1.0" id="feature31"><position x3="6.5686426" y3="5.200142" z3="3.7786121" tolerance="1.5" /></volume><volume type="exclusion" featureId="10057361629176425173" optional="false" disabled="false" weight="1.0" id="feature32"><position x3="-3.9313574" y3="5.200142" z3="5.278612" tolerance="1.5" /></volume><volume type="exclusion" featureId="10057361622988705165" optional="false" disabled="false" weight="1.0" id="feature33"><position x3="-6.9313574" y3="3.700142" z3="2.2786121" tolerance="1.5" /></volume><volume type="exclusion" featureId="10057361622115635161" optional="false" disabled="false" weight="1.0" id="feature34"><position x3="-6.9313574" y3="-3.799858" z3="-3.7213879" tolerance="1.5" /></volume><volume type="exclusion" featureId="10057361622559115163" optional="false" disabled="false" weight="1.0" id="feature35"><position x3="-6.9313574" y3="-0.7998581" z3="5.278612" tolerance="1.5" /></volume><volume type="exclusion" featureId="10057361677856975190" optional="false" disabled="false" weight="1.0" id="feature36"><position x3="8.068643" y3="-5.299858" z3="-3.7213879" tolerance="1.5" /></volume><volume type="exclusion" featureId="10057361681311105192" optional="false" disabled="false" weight="1.0" id="feature37"><position x3="9.568643" y3="-0.7998581" z3="-5.221388" tolerance="1.5" /></volume><volume type="exclusion" featureId="10057361683289785195" optional="false" disabled="false" weight="1.0" id="feature38"><position x3="11.068643" y3="-2.299858" z3="-0.72138786" tolerance="1.5" /></volume><volume type="exclusion" featureId="10057361682043345193" optional="false" disabled="false" weight="1.0" id="feature39"><position x3="9.568643" y3="2.200142" z3="5.278612" tolerance="1.5" /></volume><volume type="exclusion" featureId="10057361682334035194" optional="false" disabled="false" weight="1.0" id="feature40"><position x3="9.568643" y3="5.200142" z3="-0.72138786" tolerance="1.5" /></volume><volume type="exclusion" featureId="10057361625023695166" optional="false" disabled="false" weight="1.0" id="feature41"><position x3="-5.4313574" y3="2.200142" z3="8.278612" tolerance="1.5" /></volume></pharmacophore></alignmentElement><alignmentElement name="Model -2" id="alignmentElement2" flagCode="010000000"><pharmacophore name="Model -2" id="pharmacophore0" pharmacophoreType="LIGAND_SCOUT"><point name="H" featureId="10064184842416407943" optional="false" disabled="false" weight="0.95238096" id="feature0" invAndEnvAtomSerials="[223, 224, 225][]"><position x3="-2.3924081" y3="0.77729213" z3="0.50732005" tolerance="1.5" /></point><point name="H" featureId="10064184842442937944" optional="false" disabled="false" weight="0.6666667" id="feature1" invAndEnvAtomSerials="[207, 208, 211][]"><position x3="-4.6426325" y3="3.279765" z3="-4.973818" tolerance="1.5" /></point><point name="HBA" featureId="10064184791441997940" optional="false" disabled="false" weight="1.0" id="feature2" invAndEnvAtomSerials="[221][]"><position x3="-1.9020619" y3="-1.9663699" z3="-0.64959145" tolerance="1.5" /></point><point name="HBA" featureId="10064181727941447529" optional="false" disabled="false" weight="0.7619048" id="feature3" invAndEnvAtomSerials="[717][]"><position x3="-8.269571" y3="5.6422744" z3="-1.325475" tolerance="1.5" /></point><point name="HBD" featureId="10064181757047647536" optional="false" disabled="false" weight="0.85714287" id="feature4" invAndEnvAtomSerials="[693][]"><position x3="-1.8389176" y3="-1.9902706" z3="-0.44884217" tolerance="1.5" /></point><volume type="exclusion" featureId="266687890325697327932834" optional="false" disabled="false" weight="1.0" id="feature5"><position x3="-7.5935507" y3="-0.9503211" z3="-4.5514097" tolerance="1.0" /></volume><volume type="exclusion" featureId="254840276047087620368542" optional="false" disabled="false" weight="1.0" id="feature6"><position x3="-6.6958504" y3="2.4610007" z3="4.091547" tolerance="1.4499999" /></volume><volume type="exclusion" featureId="266690743960256327932835" optional="false" disabled="false" weight="1.0" id="feature7"><position x3="-0.92255193" y3="2.8775926" z3="-5.204949" tolerance="1.0" /></volume><volume type="exclusion" featureId="266692803955591427932836" optional="false" disabled="false" weight="1.0" id="feature8"><position x3="-3.1838682" y3="7.1487412" z3="-4.0105996" tolerance="1.1500001" /></volume><volume type="exclusion" featureId="100756994058255429923" optional="false" disabled="false" weight="1.0" id="feature9"><position x3="-10.769571" y3="0.009729385" z3="-4.473818" tolerance="1.5" /></volume><volume type="exclusion" featureId="100756994187231729928" optional="false" disabled="false" weight="1.0" id="feature10"><position x3="-7.7695713" y3="-4.4902706" z3="-2.9738178" tolerance="1.5" /></volume><volume type="exclusion" featureId="100756994190296029929" optional="false" disabled="false" weight="1.0" id="feature11"><position x3="-7.7695713" y3="-4.4902706" z3="1.5261822" tolerance="1.5" /></volume><volume type="exclusion" featureId="100756994068639229924" optional="false" disabled="false" weight="1.0" id="feature12"><position x3="-10.769571" y3="1.5097294" z3="3.0261822" tolerance="1.5" /></volume><volume type="exclusion" featureId="100756996094985729947" optional="false" disabled="false" weight="1.0" id="feature13"><position x3="-0.2695713" y3="6.0097294" z3="1.5261822" tolerance="1.5" /></volume><volume type="exclusion" featureId="100756994426691829931" optional="false" disabled="false" weight="1.0" id="feature14"><position x3="-6.2695713" y3="0.009729385" z3="6.026182" tolerance="1.5" /></volume><volume type="exclusion" featureId="100756995579580429939" optional="false" disabled="false" weight="1.0" id="feature15"><position x3="-3.2695713" y3="3.0097294" z3="6.026182" tolerance="1.5" /></volume><volume type="exclusion" featureId="100756996097951729948" optional="false" disabled="false" weight="1.0" id="feature16"><position x3="-0.2695713" y3="7.5097294" z3="-2.9738178" tolerance="1.5" /></volume><volume type="exclusion" featureId="254790353150112820180075" optional="false" disabled="false" weight="1.0" id="feature17"><position x3="1.0502687" y3="-3.4854822" z3="0.25232205" tolerance="1.7499999" /></volume><volume type="exclusion" featureId="100756994641580729937" optional="false" disabled="false" weight="1.0" id="feature18"><position x3="-4.7695713" y3="-1.4902706" z3="-8.973818" tolerance="1.5" /></volume><volume type="exclusion" featureId="100756994619705529936" optional="false" disabled="false" weight="1.0" id="feature19"><position x3="-4.7695713" y3="-4.4902706" z3="4.526182" tolerance="1.5" /></volume><volume type="exclusion" featureId="100756994323802829930" optional="false" disabled="false" weight="1.0" id="feature20"><position x3="-7.7695713" y3="9.009729" z3="1.5261822" tolerance="1.5" /></volume><volume type="exclusion" featureId="100756994165343929927" optional="false" disabled="false" weight="1.0" id="feature21"><position x3="-9.269571" y3="6.0097294" z3="4.526182" tolerance="1.5" /></volume><volume type="exclusion" featureId="100756994009292629918" optional="false" disabled="false" weight="1.0" id="feature22"><position x3="-13.769571" y3="1.5097294" z3="-1.4738178" tolerance="1.5" /></volume><volume type="exclusion" featureId="100756995732048029941" optional="false" disabled="false" weight="1.0" id="feature23"><position x3="-1.7695713" y3="-1.4902706" z3="6.026182" tolerance="1.5" /></volume><volume type="exclusion" featureId="100756994108927729926" optional="false" disabled="false" weight="1.0" id="feature24"><position x3="-9.269571" y3="0.009729385" z3="-8.973818" tolerance="1.5" /></volume><volume type="exclusion" featureId="100756995643690129940" optional="false" disabled="false" weight="1.0" id="feature25"><position x3="-3.2695713" y3="9.009729" z3="-5.973818" tolerance="1.5" /></volume><volume type="exclusion" featureId="100756994601448429934" optional="false" disabled="false" weight="1.0" id="feature26"><position x3="-4.7695713" y3="-7.4902706" z3="-2.9738178" tolerance="1.5" /></volume><volume type="exclusion" featureId="100756994481830129932" optional="false" disabled="false" weight="1.0" id="feature27"><position x3="-6.2695713" y3="3.0097294" z3="-10.473818" tolerance="1.5" /></volume><volume type="exclusion" featureId="100756994604142729935" optional="false" disabled="false" weight="1.0" id="feature28"><position x3="-4.7695713" y3="-7.4902706" z3="1.5261822" tolerance="1.5" /></volume><volume type="exclusion" featureId="100756994017949929920" optional="false" disabled="false" weight="1.0" id="feature29"><position x3="-13.769571" y3="4.5097294" z3="1.5261822" tolerance="1.5" /></volume><volume type="exclusion" featureId="100756994016305229919" optional="false" disabled="false" weight="1.0" id="feature30"><position x3="-13.769571" y3="4.5097294" z3="-4.473818" tolerance="1.5" /></volume><volume type="exclusion" featureId="100756995781773129942" optional="false" disabled="false" weight="1.0" id="feature31"><position x3="-1.7695713" y3="1.5097294" z3="-10.473818" tolerance="1.5" /></volume><volume type="exclusion" featureId="100756996191628129949" optional="false" disabled="false" weight="1.0" id="feature32"><position x3="1.2304287" y3="1.5097294" z3="6.026182" tolerance="1.5" /></volume><volume type="exclusion" featureId="100756996248373029951" optional="false" disabled="false" weight="1.0" id="feature33"><position x3="2.7304287" y3="-2.9902706" z3="3.0261822" tolerance="1.5" /></volume><volume type="exclusion" featureId="100756996090081829946" optional="false" disabled="false" weight="1.0" id="feature34"><position x3="-0.2695713" y3="6.0097294" z3="-8.973818" tolerance="1.5" /></volume><volume type="exclusion" featureId="100756995925829729944" optional="false" disabled="false" weight="1.0" id="feature35"><position x3="-0.2695713" y3="-7.4902706" z3="0.026182175" tolerance="1.5" /></volume><volume type="exclusion" featureId="100756996235953229950" optional="false" disabled="false" weight="1.0" id="feature36"><position x3="2.7304287" y3="-4.4902706" z3="-4.473818" tolerance="1.5" /></volume><volume type="exclusion" featureId="100756994022071829921" optional="false" disabled="false" weight="1.0" id="feature37"><position x3="-13.769571" y3="7.5097294" z3="-1.4738178" tolerance="1.5" /></volume><volume type="exclusion" featureId="100756994096088929925" optional="false" disabled="false" weight="1.0" id="feature38"><position x3="-10.769571" y3="10.509729" z3="-1.4738178" tolerance="1.5" /></volume><volume type="exclusion" featureId="100756995921863929943" optional="false" disabled="false" weight="1.0" id="feature39"><position x3="-0.2695713" y3="-7.4902706" z3="-4.473818" tolerance="1.5" /></volume><volume type="exclusion" featureId="100756995931738329945" optional="false" disabled="false" weight="1.0" id="feature40"><position x3="-0.2695713" y3="-5.9902706" z3="4.526182" tolerance="1.5" /></volume><volume type="exclusion" featureId="100756994592152729933" optional="false" disabled="false" weight="1.0" id="feature41"><position x3="-6.2695713" y3="12.009729" z3="-2.9738178" tolerance="1.5" /></volume><volume type="exclusion" featureId="100756995306354229938" optional="false" disabled="false" weight="1.0" id="feature42"><position x3="-4.7695713" y3="7.5097294" z3="-10.473818" tolerance="1.5" /></volume><volume type="exclusion" featureId="100756994047145529922" optional="false" disabled="false" weight="1.0" id="feature43"><position x3="-12.269571" y3="9.009729" z3="3.0261822" tolerance="1.5" /></volume></pharmacophore></alignmentElement><alignmentElement name="Model -4" id="alignmentElement3" flagCode="010000000"><pharmacophore name="Model -4" id="pharmacophore0" pharmacophoreType="LIGAND_SCOUT"><point name="H" featureId="1017126572380908564" optional="false" disabled="true" weight="1.0" id="feature0" invAndEnvAtomSerials="[103, 47, 48, 49, 50, 51][]"><position x3="1.2453489" y3="3.625402" z3="-1.8334794" tolerance="1.5" /></point><point name="H" featureId="10171270721478601210" optional="false" disabled="false" weight="0.6999999" id="feature1" invAndEnvAtomSerials="[109, 110, 111, 112, 113, 114][]"><position x3="0.9096433" y3="2.788101" z3="-0.48131555" tolerance="1.65" /></point><point name="H" featureId="1017126915866605987" optional="false" disabled="false" weight="1.0" id="feature2" invAndEnvAtomSerials="[37][]"><position x3="-1.7483003" y3="0.28378344" z3="-5.400301" tolerance="1.5" /></point><point name="HBA" featureId="1017126915411599984" optional="false" disabled="false" weight="0.6666667" id="feature3" invAndEnvAtomSerials="[7][]"><position x3="-1.410706" y3="2.7173977" z3="-4.6608324" tolerance="1.5" /></point><point name="HBA" featureId="10171270717133391209" optional="false" disabled="false" weight="0.6666667" id="feature4" invAndEnvAtomSerials="[130][]"><position x3="-1.590826" y3="-0.9741025" z3="-2.596313" tolerance="1.5" /></point><point name="HBA" featureId="10171270717125521208" optional="false" disabled="true" weight="0.6999999" id="feature5" invAndEnvAtomSerials="[120][]"><position x3="3.889821" y3="0.7884547" z3="-4.414048" tolerance="1.5" /></point><point name="HBA" featureId="10171270717086671207" optional="false" disabled="false" weight="1.0" id="feature6" invAndEnvAtomSerials="[146][]"><position x3="0.38622475" y3="0.27979666" z3="1.2750044" tolerance="1.5" /></point><point name="HBA" featureId="1017126571660880559" optional="false" disabled="true" weight="0.6666667" id="feature7" invAndEnvAtomSerials="[46][]"><position x3="4.9347577" y3="2.8323853" z3="-3.478243" tolerance="1.5" /></point><point name="HBD" featureId="10171624701145661538" optional="false" disabled="false" weight="1.0" id="feature8" invAndEnvAtomSerials="[55][]"><position x3="-1.532727" y3="-1.007345" z3="-2.7175002" tolerance="1.5" /></point><point name="HBD" featureId="10171270722502801212" optional="false" disabled="false" weight="0.6666667" id="feature9" invAndEnvAtomSerials="[146][]"><position x3="0.63165987" y3="0.29919994" z3="1.3962839" tolerance="1.5" /></point><volume type="exclusion" featureId="10171819215394082834" optional="false" disabled="false" weight="1.0" id="feature10"><position x3="1.7516994" y3="-3.5073452" z3="-4.900301" tolerance="1.5" /></volume><volume type="exclusion" featureId="10171819224982392839" optional="false" disabled="false" weight="1.0" id="feature11"><position x3="1.7516994" y3="6.992655" z3="-4.900301" tolerance="1.5" /></volume><volume type="exclusion" featureId="10171819184002252822" optional="false" disabled="false" weight="1.0" id="feature12"><position x3="-4.2483006" y3="6.992655" z3="-0.40030098" tolerance="1.5" /></volume><volume type="exclusion" featureId="10171819175637172812" optional="false" disabled="false" weight="1.0" id="feature13"><position x3="-7.2483006" y3="0.9926548" z3="-4.900301" tolerance="1.5" /></volume><volume type="exclusion" featureId="10171819183355352820" optional="false" disabled="false" weight="1.0" id="feature14"><position x3="-4.2483006" y3="3.9926548" z3="2.599699" tolerance="1.5" /></volume><volume type="exclusion" featureId="10171819281039962843" optional="false" disabled="false" weight="1.0" id="feature15"><position x3="4.7516994" y3="3.9926548" z3="2.599699" tolerance="1.5" /></volume><volume type="exclusion" featureId="10171819281493702844" optional="false" disabled="false" weight="1.0" id="feature16"><position x3="4.7516994" y3="5.492655" z3="-7.900301" tolerance="1.5" /></volume><volume type="exclusion" featureId="10171819175897252813" optional="false" disabled="false" weight="1.0" id="feature17"><position x3="-7.2483006" y3="2.4926548" z3="-0.40030098" tolerance="1.5" /></volume><volume type="exclusion" featureId="10171819284634332846" optional="false" disabled="false" weight="1.0" id="feature18"><position x3="6.2516994" y3="-0.5073452" z3="-7.900301" tolerance="1.5" /></volume><volume type="exclusion" featureId="10171819197784112829" optional="false" disabled="false" weight="1.0" id="feature19"><position x3="-1.2483006" y3="2.4926548" z3="-10.900301" tolerance="1.5" /></volume><volume type="exclusion" featureId="10171819201726732830" optional="false" disabled="false" weight="1.0" id="feature20"><position x3="-1.2483006" y3="6.992655" z3="2.599699" tolerance="1.5" /></volume><volume type="exclusion" featureId="10171819217245342836" optional="false" disabled="false" weight="1.0" id="feature21"><position x3="1.7516994" y3="-0.5073452" z3="-10.900301" tolerance="1.5" /></volume><volume type="exclusion" featureId="10171819235001692840" optional="false" disabled="false" weight="1.0" id="feature22"><position x3="3.2516994" y3="8.492655" z3="-0.40030098" tolerance="1.5" /></volume><volume type="exclusion" featureId="10171819192596792828" optional="false" disabled="false" weight="1.0" id="feature23"><position x3="-1.2483006" y3="-6.507345" z3="-4.900301" tolerance="1.5" /></volume><volume type="exclusion" featureId="10171819287272142847" optional="false" disabled="false" weight="1.0" id="feature24"><position x3="6.2516994" y3="6.992655" z3="-3.400301" tolerance="1.5" /></volume><volume type="exclusion" featureId="10171819213145642833" optional="false" disabled="false" weight="1.0" id="feature25"><position x3="0.25169945" y3="6.992655" z3="-9.400301" tolerance="1.5" /></volume><volume type="exclusion" featureId="10171819289998482848" optional="false" disabled="false" weight="1.0" id="feature26"><position x3="7.7516994" y3="3.9926548" z3="-0.40030098" tolerance="1.5" /></volume><volume type="exclusion" featureId="10171819176204212815" optional="false" disabled="false" weight="1.0" id="feature27"><position x3="-7.2483006" y3="5.492655" z3="-3.400301" tolerance="1.5" /></volume><volume type="exclusion" featureId="10171819184155332823" optional="false" disabled="false" weight="1.0" id="feature28"><position x3="-4.2483006" y3="8.492655" z3="-4.900301" tolerance="1.5" /></volume><volume type="exclusion" featureId="10171819175337222811" optional="false" disabled="false" weight="1.0" id="feature29"><position x3="-7.2483006" y3="-2.0073452" z3="-0.40030098" tolerance="1.5" /></volume><volume type="exclusion" featureId="10171819202104122831" optional="false" disabled="false" weight="1.0" id="feature30"><position x3="-1.2483006" y3="9.992655" z3="-1.900301" tolerance="1.5" /></volume><volume type="exclusion" featureId="10171819283365892845" optional="false" disabled="false" weight="1.0" id="feature31"><position x3="6.2516994" y3="-5.007345" z3="-3.400301" tolerance="1.5" /></volume><volume type="exclusion" featureId="10171819220604212837" optional="false" disabled="false" weight="1.0" id="feature32"><position x3="1.7516994" y3="0.9926548" z3="5.599699" tolerance="1.5" /></volume><volume type="exclusion" featureId="10171819203209642832" optional="false" disabled="false" weight="1.0" id="feature33"><position x3="0.25169945" y3="-5.007345" z3="-9.400301" tolerance="1.5" /></volume><volume type="exclusion" featureId="10171819185969222825" optional="false" disabled="false" weight="1.0" id="feature34"><position x3="-2.7483006" y3="-2.0073452" z3="-10.900301" tolerance="1.5" /></volume><volume type="exclusion" featureId="10171819238862732842" optional="false" disabled="false" weight="1.0" id="feature35"><position x3="4.7516994" y3="2.4926548" z3="-10.900301" tolerance="1.5" /></volume><volume type="exclusion" featureId="10171819179856772819" optional="false" disabled="false" weight="1.0" id="feature36"><position x3="-4.2483006" y3="-5.007345" z3="-7.900301" tolerance="1.5" /></volume><volume type="exclusion" featureId="10171819235850282841" optional="false" disabled="false" weight="1.0" id="feature37"><position x3="4.7516994" y3="-5.007345" z3="-7.900301" tolerance="1.5" /></volume><volume type="exclusion" featureId="10171819175969382814" optional="false" disabled="false" weight="1.0" id="feature38"><position x3="-7.2483006" y3="3.9926548" z3="-7.900301" tolerance="1.5" /></volume><volume type="exclusion" featureId="10171819179681712818" optional="false" disabled="false" weight="1.0" id="feature39"><position x3="-4.2483006" y3="-6.507345" z3="-0.40030098" tolerance="1.5" /></volume><volume type="exclusion" featureId="10171819175155072810" optional="false" disabled="false" weight="1.0" id="feature40"><position x3="-7.2483006" y3="-2.0073452" z3="-7.900301" tolerance="1.5" /></volume><volume type="exclusion" featureId="10171819177759242816" optional="false" disabled="false" weight="1.0" id="feature41"><position x3="-5.7483006" y3="-0.5073452" z3="4.099699" tolerance="1.5" /></volume><volume type="exclusion" featureId="10171819183747412821" optional="false" disabled="false" weight="1.0" id="feature42"><position x3="-4.2483006" y3="6.992655" z3="-9.400301" tolerance="1.5" /></volume><volume type="exclusion" featureId="10171819292313772850" optional="false" disabled="false" weight="1.0" id="feature43"><position x3="9.251699" y3="-0.5073452" z3="-0.40030098" tolerance="1.5" /></volume><volume type="exclusion" featureId="10171819224739412838" optional="false" disabled="false" weight="1.0" id="feature44"><position x3="1.7516994" y3="5.492655" z3="5.599699" tolerance="1.5" /></volume><volume type="exclusion" featureId="10171819174726522809" optional="false" disabled="false" weight="1.0" id="feature45"><position x3="-7.2483006" y3="-5.007345" z3="-3.400301" tolerance="1.5" /></volume><volume type="exclusion" featureId="10171819177893782817" optional="false" disabled="false" weight="1.0" id="feature46"><position x3="-5.7483006" y3="0.9926548" z3="-10.900301" tolerance="1.5" /></volume><volume type="exclusion" featureId="10171819291770522849" optional="false" disabled="false" weight="1.0" id="feature47"><position x3="9.251699" y3="-2.0073452" z3="-4.900301" tolerance="1.5" /></volume><volume type="exclusion" featureId="10171819185364452824" optional="false" disabled="false" weight="1.0" id="feature48"><position x3="-2.7483006" y3="-5.007345" z3="4.099699" tolerance="1.5" /></volume><volume type="exclusion" featureId="10171819292719322851" optional="false" disabled="false" weight="1.0" id="feature49"><position x3="9.251699" y3="2.4926548" z3="-7.900301" tolerance="1.5" /></volume><volume type="exclusion" featureId="10171819295048832853" optional="false" disabled="false" weight="1.0" id="feature50"><position x3="10.751699" y3="2.4926548" z3="-3.400301" tolerance="1.5" /></volume><volume type="exclusion" featureId="10171819190009582827" optional="false" disabled="false" weight="1.0" id="feature51"><position x3="-2.7483006" y3="2.4926548" z3="7.099699" tolerance="1.5" /></volume><volume type="exclusion" featureId="10171819186681342826" optional="false" disabled="false" weight="1.0" id="feature52"><position x3="-2.7483006" y3="-2.0073452" z3="7.099699" tolerance="1.5" /></volume><volume type="exclusion" featureId="10171819293444462852" optional="false" disabled="false" weight="1.0" id="feature53"><position x3="9.251699" y3="6.992655" z3="-6.400301" tolerance="1.5" /></volume><volume type="exclusion" featureId="10171819216000872835" optional="false" disabled="false" weight="1.0" id="feature54"><position x3="1.7516994" y3="-3.5073452" z3="7.099699" tolerance="1.5" /></volume></pharmacophore></alignmentElement><alignmentElement name="Model -2" id="alignmentElement4" flagCode="010000000"><pharmacophore name="Model -2" id="pharmacophore0" pharmacophoreType="LIGAND_SCOUT"><point name="H" featureId="2683304357689670125" optional="false" disabled="false" weight="1.0" id="feature0" invAndEnvAtomSerials="[32, 33][]"><position x3="-1.2583599" y3="0.19830994" z3="-1.5199212" tolerance="1.5" /></point><point name="HBA" featureId="2683304538919590445" optional="false" disabled="true" weight="1.0" id="feature1" invAndEnvAtomSerials="[62][]"><position x3="8.133083" y3="-0.32790315" z3="0.7200382" tolerance="1.5" /></point><point name="HBA" featureId="2683304538925935446" optional="false" disabled="true" weight="1.0" id="feature2" invAndEnvAtomSerials="[91][]"><position x3="8.7128935" y3="-2.0792718" z3="-0.3286795" tolerance="1.5" /></point><point name="HBA" featureId="2683304355023418117" optional="false" disabled="false" weight="0.5" id="feature3" invAndEnvAtomSerials="[40][]"><position x3="-4.5650096" y3="1.6132816" z3="-7.244109" tolerance="1.5" /></point><point name="HBA" featureId="2683304355002135113" optional="false" disabled="true" weight="0.5" id="feature4" invAndEnvAtomSerials="[41][]"><position x3="-5.568782" y3="-0.26551506" z3="-6.829435" tolerance="1.5" /></point><point name="HBA" featureId="2683304355032941118" optional="false" disabled="false" weight="1.0" id="feature5" invAndEnvAtomSerials="[58][]"><position x3="8.744806" y3="-1.864604" z3="1.9678056" tolerance="3.3000007" /></point><point name="HBA" featureId="2683304538927499447" optional="false" disabled="true" weight="1.0" id="feature6" invAndEnvAtomSerials="[61][]"><position x3="9.698428" y3="0.07193161" z3="0.48365933" tolerance="1.5" /></point><vector name="HBD" featureId="2683304358072549128" pointsToLigand="false" hasSyntheticProjectedPoint="false" optional="false" disabled="true" weight="0.5" id="feature7" invAndEnvAtomSerials="[13][]"><origin x3="-2.371492" y3="-0.013789966" z3="3.1531835" tolerance="1.5" /><target x3="-3.4089518" y3="-0.35342374" z3="0.35884523" tolerance="2.925" /></vector><vector name="HBD" featureId="2683304358092338129" pointsToLigand="false" hasSyntheticProjectedPoint="false" optional="true" disabled="false" weight="0.5" id="feature8" invAndEnvAtomSerials="[25][]"><origin x3="-0.49901626" y3="0.04380738" z3="4.555229" tolerance="1.5" /><target x3="2.4861708" y3="-0.1642062" z3="4.768276" tolerance="2.925" /></vector><volume type="exclusion" featureId="26833313450078021502" optional="false" disabled="false" weight="1.0" id="feature9"><position x3="0.9312172" y3="-3.0792713" z3="-3.74411" tolerance="1.5" /></volume><volume type="exclusion" featureId="26833313456096801503" optional="false" disabled="false" weight="1.0" id="feature10"><position x3="0.9312172" y3="-0.07927132" z3="-6.74411" tolerance="1.5" /></volume><volume type="exclusion" featureId="26833313593474411513" optional="false" disabled="false" weight="1.0" id="feature11"><position x3="5.431217" y3="-0.07927132" z3="-5.24411" tolerance="1.5" /></volume><volume type="exclusion" featureId="26833313467180001505" optional="false" disabled="false" weight="1.0" id="feature12"><position x3="0.9312172" y3="4.4207287" z3="-0.7441101" tolerance="1.5" /></volume><volume type="exclusion" featureId="26833313446210881501" optional="false" disabled="false" weight="1.0" id="feature13"><position x3="0.9312172" y3="-6.0792713" z3="-0.7441101" tolerance="1.5" /></volume><volume type="exclusion" featureId="270142489614742633353963" optional="false" disabled="false" weight="1.0" id="feature14"><position x3="-0.16417658" y3="-1.5661452" z3="3.0991182" tolerance="1.0" /></volume><volume type="exclusion" featureId="26833313527781451506" optional="false" disabled="false" weight="1.0" id="feature15"><position x3="2.4312172" y3="4.4207287" z3="-5.24411" tolerance="1.5" /></volume><volume type="exclusion" featureId="26833313376501891497" optional="false" disabled="false" weight="1.0" id="feature16"><position x3="-2.0687828" y3="-3.0792713" z3="-6.74411" tolerance="1.5" /></volume><volume type="exclusion" featureId="26833313580935331512" optional="false" disabled="false" weight="1.0" id="feature17"><position x3="5.431217" y3="-4.5792713" z3="-5.24411" tolerance="1.5" /></volume><volume type="exclusion" featureId="270134745628720133297659" optional="false" disabled="false" weight="1.0" id="feature18"><position x3="-4.2812505" y3="-1.321721" z3="0.5354246" tolerance="1.6" /></volume><volume type="exclusion" featureId="26833313605861811514" optional="false" disabled="false" weight="1.0" id="feature19"><position x3="5.431217" y3="4.4207287" z3="-2.24411" tolerance="1.5" /></volume><volume type="exclusion" featureId="26833313371484161495" optional="false" disabled="false" weight="1.0" id="feature20"><position x3="-2.0687828" y3="-6.0792713" z3="-3.74411" tolerance="1.5" /></volume><volume type="exclusion" featureId="26833313374906681496" optional="false" disabled="false" weight="1.0" id="feature21"><position x3="-2.0687828" y3="-4.5792713" z3="2.25589" tolerance="1.5" /></volume><volume type="exclusion" featureId="26833313568942421510" optional="false" disabled="false" weight="1.0" id="feature22"><position x3="3.9312172" y3="4.4207287" z3="2.25589" tolerance="1.5" /></volume><volume type="exclusion" featureId="26833313296192591491" optional="false" disabled="false" weight="1.0" id="feature23"><position x3="-5.068783" y3="2.9207287" z3="-2.24411" tolerance="1.5" /></volume><volume type="exclusion" featureId="26833313397902341499" optional="false" disabled="false" weight="1.0" id="feature24"><position x3="-2.0687828" y3="5.9207287" z3="-3.74411" tolerance="1.5" /></volume><volume type="exclusion" featureId="26833313539343911507" optional="false" disabled="false" weight="1.0" id="feature25"><position x3="3.9312172" y3="-6.0792713" z3="2.25589" tolerance="1.5" /></volume><volume type="exclusion" featureId="26833313283271051489" optional="false" disabled="false" weight="1.0" id="feature26"><position x3="-5.068783" y3="-4.5792713" z3="-0.7441101" tolerance="1.5" /></volume><volume type="exclusion" featureId="26833313576826481511" optional="false" disabled="false" weight="1.0" id="feature27"><position x3="5.431217" y3="-7.5792713" z3="-2.24411" tolerance="1.5" /></volume><volume type="exclusion" featureId="26833313462749771504" optional="false" disabled="false" weight="1.0" id="feature28"><position x3="0.9312172" y3="2.9207287" z3="-9.74411" tolerance="1.5" /></volume><volume type="exclusion" featureId="26833313563427051509" optional="false" disabled="false" weight="1.0" id="feature29"><position x3="3.9312172" y3="1.4207287" z3="5.25589" tolerance="1.5" /></volume><volume type="exclusion" featureId="26833313680928441519" optional="false" disabled="false" weight="1.0" id="feature30"><position x3="8.431217" y3="2.9207287" z3="-5.24411" tolerance="1.5" /></volume><volume type="exclusion" featureId="26833313359919721493" optional="false" disabled="false" weight="1.0" id="feature31"><position x3="-3.5687828" y3="4.4207287" z3="2.25589" tolerance="1.5" /></volume><volume type="exclusion" featureId="26833313547386541508" optional="false" disabled="false" weight="1.0" id="feature32"><position x3="3.9312172" y3="-3.0792713" z3="5.25589" tolerance="1.5" /></volume><volume type="exclusion" featureId="26833313415856121500" optional="false" disabled="false" weight="1.0" id="feature33"><position x3="-0.5687828" y3="-1.5792713" z3="-11.24411" tolerance="1.5" /></volume><volume type="exclusion" featureId="26833313685638771520" optional="false" disabled="false" weight="1.0" id="feature34"><position x3="8.431217" y3="4.4207287" z3="0.7558899" tolerance="1.5" /></volume><volume type="exclusion" featureId="26833313269263141485" optional="false" disabled="false" weight="1.0" id="feature35"><position x3="-6.568783" y3="1.4207287" z3="2.25589" tolerance="1.5" /></volume><volume type="exclusion" featureId="26833313281019261488" optional="false" disabled="false" weight="1.0" id="feature36"><position x3="-5.068783" y3="-6.0792713" z3="-6.74411" tolerance="1.5" /></volume><volume type="exclusion" featureId="26833313245644061484" optional="false" disabled="false" weight="1.0" id="feature37"><position x3="-8.068783" y3="-1.5792713" z3="-0.7441101" tolerance="1.5" /></volume><volume type="exclusion" featureId="26833313361060011494" optional="false" disabled="false" weight="1.0" id="feature38"><position x3="-3.5687828" y3="5.9207287" z3="-8.24411" tolerance="1.5" /></volume><volume type="exclusion" featureId="26833313746186631525" optional="false" disabled="false" weight="1.0" id="feature39"><position x3="11.431217" y3="-1.5792713" z3="-3.74411" tolerance="1.5" /></volume><volume type="exclusion" featureId="26833313242455841482" optional="false" disabled="false" weight="1.0" id="feature40"><position x3="-8.068783" y3="-4.5792713" z3="-3.74411" tolerance="1.5" /></volume><volume type="exclusion" featureId="26833313700919501522" optional="false" disabled="false" weight="1.0" id="feature41"><position x3="9.931217" y3="-4.5792713" z3="-6.74411" tolerance="1.5" /></volume><volume type="exclusion" featureId="26833313656194411518" optional="false" disabled="false" weight="1.0" id="feature42"><position x3="8.431217" y3="-7.5792713" z3="0.7558899" tolerance="1.5" /></volume><volume type="exclusion" featureId="26833313758545991526" optional="false" disabled="false" weight="1.0" id="feature43"><position x3="11.431217" y3="2.9207287" z3="-2.24411" tolerance="1.5" /></volume><volume type="exclusion" featureId="26833313274513501487" optional="false" disabled="false" weight="1.0" id="feature44"><position x3="-6.568783" y3="5.9207287" z3="-5.24411" tolerance="1.5" /></volume><volume type="exclusion" featureId="26833313647077111517" optional="false" disabled="false" weight="1.0" id="feature45"><position x3="6.931217" y3="4.4207287" z3="5.25589" tolerance="1.5" /></volume><volume type="exclusion" featureId="26833313314045641492" optional="false" disabled="false" weight="1.0" id="feature46"><position x3="-3.5687828" y3="-4.5792713" z3="-11.24411" tolerance="1.5" /></volume><volume type="exclusion" featureId="26833313695560481521" optional="false" disabled="false" weight="1.0" id="feature47"><position x3="9.931217" y3="-7.5792713" z3="-3.74411" tolerance="1.5" /></volume><volume type="exclusion" featureId="26833313235196391479" optional="false" disabled="false" weight="1.0" id="feature48"><position x3="-9.568783" y3="2.9207287" z3="-2.24411" tolerance="1.5" /></volume><volume type="exclusion" featureId="26833313616302041515" optional="false" disabled="false" weight="1.0" id="feature49"><position x3="6.931217" y3="-7.5792713" z3="5.25589" tolerance="1.5" /></volume><volume type="exclusion" featureId="26833313393146301498" optional="false" disabled="false" weight="1.0" id="feature50"><position x3="-2.0687828" y3="4.4207287" z3="-12.74411" tolerance="1.5" /></volume><volume type="exclusion" featureId="26833313703360081523" optional="false" disabled="false" weight="1.0" id="feature51"><position x3="9.931217" y3="-4.5792713" z3="5.25589" tolerance="1.5" /></volume><volume type="exclusion" featureId="26833313628325631516" optional="false" disabled="false" weight="1.0" id="feature52"><position x3="6.931217" y3="-3.0792713" z3="8.25589" tolerance="1.5" /></volume><volume type="exclusion" featureId="26833313760717571527" optional="false" disabled="false" weight="1.0" id="feature53"><position x3="11.431217" y3="2.9207287" z3="3.75589" tolerance="1.5" /></volume><volume type="exclusion" featureId="26833313291612571490" optional="false" disabled="false" weight="1.0" id="feature54"><position x3="-5.068783" y3="1.4207287" z3="-12.74411" tolerance="1.5" /></volume><volume type="exclusion" featureId="26833313714803451524" optional="false" disabled="false" weight="1.0" id="feature55"><position x3="9.931217" y3="-0.07927132" z3="6.75589" tolerance="1.5" /></volume><volume type="exclusion" featureId="26833313222885591476" optional="false" disabled="false" weight="1.0" id="feature56"><position x3="-11.068783" y3="-1.5792713" z3="-3.74411" tolerance="1.5" /></volume><volume type="exclusion" featureId="26833313777966381529" optional="false" disabled="false" weight="1.0" id="feature57"><position x3="12.931217" y3="-4.5792713" z3="2.25589" tolerance="1.5" /></volume><volume type="exclusion" featureId="26833313241167901481" optional="false" disabled="false" weight="1.0" id="feature58"><position x3="-8.068783" y3="-6.0792713" z3="-9.74411" tolerance="1.5" /></volume><volume type="exclusion" featureId="26833313813299551531" optional="false" disabled="false" weight="1.0" id="feature59"><position x3="14.431217" y3="-1.5792713" z3="-0.7441101" tolerance="1.5" /></volume><volume type="exclusion" featureId="26833313224173751477" optional="false" disabled="false" weight="1.0" id="feature60"><position x3="-11.068783" y3="1.4207287" z3="-6.74411" tolerance="1.5" /></volume><volume type="exclusion" featureId="26833313273930041486" optional="false" disabled="false" weight="1.0" id="feature61"><position x3="-6.568783" y3="5.9207287" z3="-11.24411" tolerance="1.5" /></volume><volume type="exclusion" featureId="26833313772750431528" optional="false" disabled="false" weight="1.0" id="feature62"><position x3="12.931217" y3="-7.5792713" z3="-0.7441101" tolerance="1.5" /></volume><volume type="exclusion" featureId="26833313799304741530" optional="false" disabled="false" weight="1.0" id="feature63"><position x3="12.931217" y3="5.9207287" z3="0.7558899" tolerance="1.5" /></volume><volume type="exclusion" featureId="26833313221374181474" optional="false" disabled="false" weight="1.0" id="feature64"><position x3="-11.068783" y3="-4.5792713" z3="-6.74411" tolerance="1.5" /></volume><volume type="exclusion" featureId="26833313236611041480" optional="false" disabled="false" weight="1.0" id="feature65"><position x3="-9.568783" y3="5.9207287" z3="-8.24411" tolerance="1.5" /></volume><volume type="exclusion" featureId="26833313244360491483" optional="false" disabled="false" weight="1.0" id="feature66"><position x3="-8.068783" y3="-1.5792713" z3="-12.74411" tolerance="1.5" /></volume><volume type="exclusion" featureId="26833313222527571475" optional="false" disabled="false" weight="1.0" id="feature67"><position x3="-11.068783" y3="-1.5792713" z3="-9.74411" tolerance="1.5" /></volume><volume type="exclusion" featureId="26833313234389421478" optional="false" disabled="false" weight="1.0" id="feature68"><position x3="-9.568783" y3="2.9207287" z3="-11.24411" tolerance="1.5" /></volume><volume type="exclusion" featureId="26833313815251541532" optional="false" disabled="false" weight="1.0" id="feature69"><position x3="14.431217" y3="-1.5792713" z3="5.25589" tolerance="1.5" /></volume><volume type="exclusion" featureId="26833313840640291533" optional="false" disabled="false" weight="1.0" id="feature70"><position x3="15.931217" y3="1.4207287" z3="2.25589" tolerance="1.5" /></volume></pharmacophore></alignmentElement><alignmentElement name="Model -1" id="alignmentElement5" flagCode="010000000"><pharmacophore name="Model -1" id="pharmacophore0" pharmacophoreType="LIGAND_SCOUT"><point name="H" featureId="268333764268484713" optional="false" disabled="false" weight="1.0" id="feature0" invAndEnvAtomSerials="[13][]"><position x3="0.98374116" y3="0.5689161" z3="1.1576602" tolerance="1.5" /></point><point name="H" featureId="268333765595556819" optional="false" disabled="false" weight="1.0" id="feature1" invAndEnvAtomSerials="[20][]"><position x3="1.2479223" y3="-1.7665699" z3="0.080804154" tolerance="1.5" /></point><point name="H" featureId="268333764270284614" optional="false" disabled="true" weight="1.0" id="feature2" invAndEnvAtomSerials="[14][]"><position x3="-0.6515572" y3="2.5696573" z3="1.2455487" tolerance="1.5" /></point><plane name="AR" featureId="268333764305420917" optional="false" disabled="true" weight="0.5" id="feature3" invAndEnvAtomSerials="[0, 3, 4, 5, 6, 7][]"><position x3="-1.0464988" y3="0.07666742" z3="-0.31980368" tolerance="0.9" /><normal x3="-0.46815097" y3="-0.41573977" z3="0.7797404" tolerance="0.43633232" /></plane><point name="HBA" featureId="268333764050214612" optional="false" disabled="false" weight="0.5" id="feature4" invAndEnvAtomSerials="[1][]"><position x3="-3.2432804" y3="-0.4224997" z3="-1.9083706" tolerance="1.5" /></point><point name="HBD" featureId="268333764295902516" optional="false" disabled="false" weight="0.5" id="feature5" invAndEnvAtomSerials="[1][]"><position x3="-3.2432804" y3="-0.4224997" z3="-1.9083706" tolerance="1.5" /></point><vector name="XBD" featureId="268333764327479518" pointsToLigand="false" hasSyntheticProjectedPoint="false" optional="false" disabled="false" weight="0.5" id="feature6" invAndEnvAtomSerials="[13][]"><origin x3="1.4407803" y3="0.6804976" z3="1.4873163" tolerance="1.5" /><target x3="3.8793077" y3="1.2734003" z3="3.2556345" tolerance="2.925" /></vector><volume type="exclusion" featureId="270257470290511434408273" optional="false" disabled="false" weight="1.0" id="feature7"><position x3="-3.8604622" y3="0.6663851" z3="1.1428709" tolerance="1.15" /></volume><volume type="exclusion" featureId="270265575016484334432606" optional="false" disabled="false" weight="1.0" id="feature8"><position x3="-4.269619" y3="-3.4337173" z3="-1.1016725" tolerance="1.4499999" /></volume><volume type="exclusion" featureId="270269289474717534456814" optional="false" disabled="false" weight="1.0" id="feature9"><position x3="-2.3601737" y3="-0.58897185" z3="-5.098981" tolerance="1.3" /></volume><volume type="exclusion" featureId="268333809167154466" optional="false" disabled="false" weight="1.0" id="feature10"><position x3="-4.2432804" y3="-2.76657" z3="3.091629" tolerance="1.5" /></volume><volume type="exclusion" featureId="268333809367355471" optional="false" disabled="false" weight="1.0" id="feature11"><position x3="-2.7432804" y3="3.23343" z3="-4.408371" tolerance="1.5" /></volume><volume type="exclusion" featureId="270250764566906434383905" optional="false" disabled="false" weight="1.0" id="feature12"><position x3="-5.7358956" y3="-1.3325564" z3="-3.8946195" tolerance="1.4499999" /></volume><volume type="exclusion" featureId="268333810528955986" optional="false" disabled="false" weight="1.0" id="feature13"><position x3="3.2567196" y3="3.23343" z3="-1.408371" tolerance="1.5" /></volume><volume type="exclusion" featureId="268333810485255685" optional="false" disabled="false" weight="1.0" id="feature14"><position x3="3.2567196" y3="0.23342991" z3="-4.408371" tolerance="1.5" /></volume><volume type="exclusion" featureId="268333809665452974" optional="false" disabled="false" weight="1.0" id="feature15"><position x3="-1.2432804" y3="-4.26657" z3="-5.908371" tolerance="1.5" /></volume><volume type="exclusion" featureId="268333810242705178" optional="false" disabled="false" weight="1.0" id="feature16"><position x3="0.2567196" y3="0.23342991" z3="6.091629" tolerance="1.5" /></volume><volume type="exclusion" featureId="268333809064651163" optional="false" disabled="false" weight="1.0" id="feature17"><position x3="-5.7432804" y3="-5.76657" z3="0.09162903" tolerance="1.5" /></volume><volume type="exclusion" featureId="268333809023583260" optional="false" disabled="false" weight="1.0" id="feature18"><position x3="-7.2432804" y3="1.7334299" z3="3.091629" tolerance="1.5" /></volume><volume type="exclusion" featureId="268333810229812077" optional="false" disabled="false" weight="1.0" id="feature19"><position x3="0.2567196" y3="0.23342991" z3="-7.408371" tolerance="1.5" /></volume><volume type="exclusion" featureId="268333809194734768" optional="false" disabled="false" weight="1.0" id="feature20"><position x3="-4.2432804" y3="0.23342991" z3="6.091629" tolerance="1.5" /></volume><volume type="exclusion" featureId="268333809653798873" optional="false" disabled="false" weight="1.0" id="feature21"><position x3="-1.2432804" y3="-7.26657" z3="1.591629" tolerance="1.5" /></volume><volume type="exclusion" featureId="268333808922839559" optional="false" disabled="false" weight="1.0" id="feature22"><position x3="-8.74328" y3="0.23342991" z3="-1.408371" tolerance="1.5" /></volume><volume type="exclusion" featureId="268333809181716567" optional="false" disabled="false" weight="1.0" id="feature23"><position x3="-4.2432804" y3="0.23342991" z3="-7.408371" tolerance="1.5" /></volume><volume type="exclusion" featureId="268333810585331588" optional="false" disabled="false" weight="1.0" id="feature24"><position x3="4.7567196" y3="-4.26657" z3="-1.408371" tolerance="1.5" /></volume><volume type="exclusion" featureId="268333809256079070" optional="false" disabled="false" weight="1.0" id="feature25"><position x3="-2.7432804" y3="-7.26657" z3="-2.908371" tolerance="1.5" /></volume><volume type="exclusion" featureId="268333809040367462" optional="false" disabled="false" weight="1.0" id="feature26"><position x3="-7.2432804" y3="4.73343" z3="-1.408371" tolerance="1.5" /></volume><volume type="exclusion" featureId="268333809674543175" optional="false" disabled="false" weight="1.0" id="feature27"><position x3="-1.2432804" y3="-4.26657" z3="6.091629" tolerance="1.5" /></volume><volume type="exclusion" featureId="268333810283829779" optional="false" disabled="false" weight="1.0" id="feature28"><position x3="0.2567196" y3="6.23343" z3="-4.408371" tolerance="1.5" /></volume><volume type="exclusion" featureId="268333810712417490" optional="false" disabled="false" weight="1.0" id="feature29"><position x3="6.2567196" y3="0.23342991" z3="-1.408371" tolerance="1.5" /></volume><volume type="exclusion" featureId="268333808898410757" optional="false" disabled="false" weight="1.0" id="feature30"><position x3="-8.74328" y3="-2.76657" z3="1.591629" tolerance="1.5" /></volume><volume type="exclusion" featureId="268333809070241464" optional="false" disabled="false" weight="1.0" id="feature31"><position x3="-5.7432804" y3="-4.26657" z3="-5.908371" tolerance="1.5" /></volume><volume type="exclusion" featureId="268333810458924384" optional="false" disabled="false" weight="1.0" id="feature32"><position x3="3.2567196" y3="-4.26657" z3="4.591629" tolerance="1.5" /></volume><volume type="exclusion" featureId="268333810624092489" optional="false" disabled="false" weight="1.0" id="feature33"><position x3="4.7567196" y3="0.23342991" z3="4.591629" tolerance="1.5" /></volume><volume type="exclusion" featureId="268333810312758580" optional="false" disabled="false" weight="1.0" id="feature34"><position x3="1.7567196" y3="-7.26657" z3="-2.908371" tolerance="1.5" /></volume><volume type="exclusion" featureId="268333810454264483" optional="false" disabled="false" weight="1.0" id="feature35"><position x3="3.2567196" y3="-4.26657" z3="-5.908371" tolerance="1.5" /></volume><volume type="exclusion" featureId="268333810158017676" optional="false" disabled="false" weight="1.0" id="feature36"><position x3="-1.2432804" y3="7.73343" z3="1.591629" tolerance="1.5" /></volume><volume type="exclusion" featureId="268333810547292687" optional="false" disabled="false" weight="1.0" id="feature37"><position x3="3.2567196" y3="6.23343" z3="1.591629" tolerance="1.5" /></volume><volume type="exclusion" featureId="268333809619323672" optional="false" disabled="false" weight="1.0" id="feature38"><position x3="-2.7432804" y3="4.73343" z3="6.091629" tolerance="1.5" /></volume><volume type="exclusion" featureId="268333809234241369" optional="false" disabled="false" weight="1.0" id="feature39"><position x3="-4.2432804" y3="7.73343" z3="-1.408371" tolerance="1.5" /></volume><volume type="exclusion" featureId="268333809124538765" optional="false" disabled="false" weight="1.0" id="feature40"><position x3="-5.7432804" y3="6.23343" z3="3.091629" tolerance="1.5" /></volume><volume type="exclusion" featureId="268333808879909856" optional="false" disabled="false" weight="1.0" id="feature41"><position x3="-8.74328" y3="-4.26657" z3="-2.908371" tolerance="1.5" /></volume><volume type="exclusion" featureId="268333809030738261" optional="false" disabled="false" weight="1.0" id="feature42"><position x3="-7.2432804" y3="3.23343" z3="-5.908371" tolerance="1.5" /></volume><volume type="exclusion" featureId="268333810439968682" optional="false" disabled="false" weight="1.0" id="feature43"><position x3="3.2567196" y3="-7.26657" z3="1.591629" tolerance="1.5" /></volume><volume type="exclusion" featureId="268333810732764191" optional="false" disabled="false" weight="1.0" id="feature44"><position x3="6.2567196" y3="3.23343" z3="1.591629" tolerance="1.5" /></volume><volume type="exclusion" featureId="268333810407376581" optional="false" disabled="false" weight="1.0" id="feature45"><position x3="1.7567196" y3="4.73343" z3="6.091629" tolerance="1.5" /></volume><volume type="exclusion" featureId="268333808904700558" optional="false" disabled="false" weight="1.0" id="feature46"><position x3="-8.74328" y3="-1.2665701" z3="-5.908371" tolerance="1.5" /></volume><volume type="exclusion" featureId="268333810774013592" optional="false" disabled="false" weight="1.0" id="feature47"><position x3="7.7567196" y3="-2.76657" z3="1.591629" tolerance="1.5" /></volume></pharmacophore></alignmentElement><alignmentElement name="Model -5" id="alignmentElement6" flagCode="010000000"><pharmacophore name="Model -5" id="pharmacophore0" pharmacophoreType="LIGAND_SCOUT"><point name="H" featureId="268412836794364751" optional="true" disabled="true" weight="1.0" id="feature0" invAndEnvAtomSerials="[35, 36, 40][]"><position x3="3.5129285" y3="2.6576586" z3="-1.8799652" tolerance="1.5" /></point><plane name="AR" featureId="268412834907262730" optional="false" disabled="false" weight="1.0" id="feature1" invAndEnvAtomSerials="[12, 13, 14, 15, 8, 9][]"><position x3="1.352221" y3="0.73693883" z3="-0.74075747" tolerance="0.8999999" /><normal x3="-0.2661101" y3="-0.33966985" z3="-0.90211403" tolerance="0.43633232" /></plane><point name="HBA" featureId="268412834509755821" optional="false" disabled="false" weight="1.0" id="feature2" invAndEnvAtomSerials="[7][]"><position x3="0.5752607" y3="-2.497282" z3="0.56631804" tolerance="1.5" /></point><point name="HBA" featureId="268412834510658123" optional="false" disabled="true" weight="1.0" id="feature3" invAndEnvAtomSerials="[17][]"><position x3="-1.5540179" y3="2.7690635" z3="-0.6239073" tolerance="1.5" /></point><point name="HBA" featureId="268412834508667620" optional="false" disabled="false" weight="1.0" id="feature4" invAndEnvAtomSerials="[10][]"><position x3="2.7827716" y3="-1.9800261" z3="-0.19667576" tolerance="1.5" /></point><point name="HBA" featureId="268412834511089924" optional="false" disabled="false" weight="0.5" id="feature5" invAndEnvAtomSerials="[1][]"><position x3="-5.4877377" y3="0.06463914" z3="1.3228362" tolerance="1.5" /></point><point name="HBD" featureId="268412834889285226" optional="false" disabled="true" weight="0.5" id="feature6" invAndEnvAtomSerials="[27][]"><position x3="-1.9987981" y3="-3.1486528" z3="1.4462732" tolerance="1.5" /></point><point name="HBD" featureId="268412834890958628" optional="false" disabled="false" weight="0.5" id="feature7" invAndEnvAtomSerials="[10][]"><position x3="2.6976063" y3="-1.7964847" z3="-0.20643742" tolerance="1.5" /></point><point name="HBD" featureId="268412834890251227" optional="false" disabled="false" weight="0.5" id="feature8" invAndEnvAtomSerials="[1][]"><position x3="-5.4877377" y3="0.06463914" z3="1.3228362" tolerance="1.5" /></point><volume type="exclusion" featureId="2684130302428157657" optional="false" disabled="false" weight="1.0" id="feature9"><position x3="2.5122623" y3="0.35134697" z3="4.620035" tolerance="1.5" /></volume><volume type="exclusion" featureId="2684130301432606651" optional="false" disabled="false" weight="1.0" id="feature10"><position x3="-0.48773766" y3="3.351347" z3="4.620035" tolerance="1.5" /></volume><volume type="exclusion" featureId="2684130301094517649" optional="false" disabled="false" weight="1.0" id="feature11"><position x3="-0.48773766" y3="-2.648653" z3="-5.879965" tolerance="1.5" /></volume><volume type="exclusion" featureId="2684130301485379652" optional="false" disabled="false" weight="1.0" id="feature12"><position x3="-0.48773766" y3="6.351347" z3="1.6200352" tolerance="1.5" /></volume><volume type="exclusion" featureId="2684130299749732639" optional="false" disabled="false" weight="1.0" id="feature13"><position x3="-4.9877377" y3="0.35134697" z3="-5.879965" tolerance="1.5" /></volume><volume type="exclusion" featureId="2684130300008841643" optional="false" disabled="false" weight="1.0" id="feature14"><position x3="-3.4877377" y3="-5.648653" z3="-4.379965" tolerance="1.5" /></volume><volume type="exclusion" featureId="2684130301683733654" optional="false" disabled="false" weight="1.0" id="feature15"><position x3="1.0122623" y3="-4.148653" z3="6.120035" tolerance="1.5" /></volume><volume type="exclusion" featureId="2684130300677574646" optional="false" disabled="false" weight="1.0" id="feature16"><position x3="-1.9877377" y3="-1.148653" z3="7.620035" tolerance="1.5" /></volume><volume type="exclusion" featureId="2684130301303858650" optional="false" disabled="false" weight="1.0" id="feature17"><position x3="-0.48773766" y3="1.851347" z3="-7.379965" tolerance="1.5" /></volume><volume type="exclusion" featureId="2684130303037042663" optional="false" disabled="false" weight="1.0" id="feature18"><position x3="4.0122623" y3="4.851347" z3="3.1200352" tolerance="1.5" /></volume><volume type="exclusion" featureId="2684130302732364660" optional="false" disabled="false" weight="1.0" id="feature19"><position x3="4.0122623" y3="-5.648653" z3="3.1200352" tolerance="1.5" /></volume><volume type="exclusion" featureId="2684130299876327641" optional="false" disabled="false" weight="1.0" id="feature20"><position x3="-4.9877377" y3="4.851347" z3="4.620035" tolerance="1.5" /></volume><volume type="exclusion" featureId="2684130302784318661" optional="false" disabled="false" weight="1.0" id="feature21"><position x3="4.0122623" y3="-2.648653" z3="-5.879965" tolerance="1.5" /></volume><volume type="exclusion" featureId="2684130303693195669" optional="false" disabled="false" weight="1.0" id="feature22"><position x3="7.0122623" y3="-1.148653" z3="1.6200352" tolerance="1.5" /></volume><volume type="exclusion" featureId="2684130300339384644" optional="false" disabled="false" weight="1.0" id="feature23"><position x3="-3.4877377" y3="4.851347" z3="-5.879965" tolerance="1.5" /></volume><volume type="exclusion" featureId="2684130300975774648" optional="false" disabled="false" weight="1.0" id="feature24"><position x3="-0.48773766" y3="-8.648653" z3="-1.3799648" tolerance="1.5" /></volume><volume type="exclusion" featureId="2684130299137793631" optional="false" disabled="false" weight="1.0" id="feature25"><position x3="-7.9877377" y3="-2.648653" z3="-4.379965" tolerance="1.5" /></volume><volume type="exclusion" featureId="2684130303677758668" optional="false" disabled="false" weight="1.0" id="feature26"><position x3="7.0122623" y3="-1.148653" z3="-2.8799648" tolerance="1.5" /></volume><volume type="exclusion" featureId="2684130299237168633" optional="false" disabled="false" weight="1.0" id="feature27"><position x3="-7.9877377" y3="1.851347" z3="4.620035" tolerance="1.5" /></volume><volume type="exclusion" featureId="2684130300910489647" optional="false" disabled="false" weight="1.0" id="feature28"><position x3="-1.9877377" y3="7.851347" z3="-2.8799648" tolerance="1.5" /></volume><volume type="exclusion" featureId="2684130302147815656" optional="false" disabled="false" weight="1.0" id="feature29"><position x3="2.5122623" y3="-7.148653" z3="-4.379965" tolerance="1.5" /></volume><volume type="exclusion" featureId="2684130299826020640" optional="false" disabled="false" weight="1.0" id="feature30"><position x3="-4.9877377" y3="1.851347" z3="7.620035" tolerance="1.5" /></volume><volume type="exclusion" featureId="2684130299271437634" optional="false" disabled="false" weight="1.0" id="feature31"><position x3="-7.9877377" y3="4.851347" z3="1.6200352" tolerance="1.5" /></volume><volume type="exclusion" featureId="2684130299092904629" optional="false" disabled="false" weight="1.0" id="feature32"><position x3="-7.9877377" y3="-5.648653" z3="-1.3799648" tolerance="1.5" /></volume><volume type="exclusion" featureId="2684130302603068658" optional="false" disabled="false" weight="1.0" id="feature33"><position x3="2.5122623" y3="7.851347" z3="-1.3799648" tolerance="1.5" /></volume><volume type="exclusion" featureId="2684130301573943653" optional="false" disabled="false" weight="1.0" id="feature34"><position x3="1.0122623" y3="-8.648653" z3="3.1200352" tolerance="1.5" /></volume><volume type="exclusion" featureId="2684130299533002635" optional="false" disabled="false" weight="1.0" id="feature35"><position x3="-6.4877377" y3="6.351347" z3="-2.8799648" tolerance="1.5" /></volume><volume type="exclusion" featureId="2684130300479688645" optional="false" disabled="false" weight="1.0" id="feature36"><position x3="-1.9877377" y3="-7.148653" z3="6.120035" tolerance="1.5" /></volume><volume type="exclusion" featureId="2684130299126798630" optional="false" disabled="false" weight="1.0" id="feature37"><position x3="-7.9877377" y3="-4.148653" z3="4.620035" tolerance="1.5" /></volume><volume type="exclusion" featureId="2684130302036010655" optional="false" disabled="false" weight="1.0" id="feature38"><position x3="1.0122623" y3="6.351347" z3="-5.879965" tolerance="1.5" /></volume><volume type="exclusion" featureId="2684130303240582664" optional="false" disabled="false" weight="1.0" id="feature39"><position x3="5.5122623" y3="-2.648653" z3="6.120035" tolerance="1.5" /></volume><volume type="exclusion" featureId="2684130302929565662" optional="false" disabled="false" weight="1.0" id="feature40"><position x3="4.0122623" y3="1.851347" z3="-7.379965" tolerance="1.5" /></volume><volume type="exclusion" featureId="2684130299912072642" optional="false" disabled="false" weight="1.0" id="feature41"><position x3="-4.9877377" y3="7.851347" z3="1.6200352" tolerance="1.5" /></volume><volume type="exclusion" featureId="2684130299590857636" optional="false" disabled="false" weight="1.0" id="feature42"><position x3="-4.9877377" y3="-8.648653" z3="-1.3799648" tolerance="1.5" /></volume><volume type="exclusion" featureId="2684130299670576638" optional="false" disabled="false" weight="1.0" id="feature43"><position x3="-4.9877377" y3="-4.148653" z3="7.620035" tolerance="1.5" /></volume><volume type="exclusion" featureId="2684130303791984670" optional="false" disabled="false" weight="1.0" id="feature44"><position x3="7.0122623" y3="4.851347" z3="0.12003517" tolerance="1.5" /></volume><volume type="exclusion" featureId="2684130303561508667" optional="false" disabled="false" weight="1.0" id="feature45"><position x3="7.0122623" y3="-5.648653" z3="0.12003517" tolerance="1.5" /></volume><volume type="exclusion" featureId="2684130302668445659" optional="false" disabled="false" weight="1.0" id="feature46"><position x3="4.0122623" y3="-8.648653" z3="0.12003517" tolerance="1.5" /></volume><volume type="exclusion" featureId="2684130299602178637" optional="false" disabled="false" weight="1.0" id="feature47"><position x3="-4.9877377" y3="-8.648653" z3="3.1200352" tolerance="1.5" /></volume><volume type="exclusion" featureId="2684130299014949628" optional="false" disabled="false" weight="1.0" id="feature48"><position x3="-9.487738" y3="3.351347" z3="-2.8799648" tolerance="1.5" /></volume><volume type="exclusion" featureId="2684130298858034625" optional="false" disabled="false" weight="1.0" id="feature49"><position x3="-10.987738" y3="-1.148653" z3="-1.3799648" tolerance="1.5" /></volume><volume type="exclusion" featureId="2684130299187876632" optional="false" disabled="false" weight="1.0" id="feature50"><position x3="-7.9877377" y3="-1.148653" z3="7.620035" tolerance="1.5" /></volume><volume type="exclusion" featureId="2684130298904054627" optional="false" disabled="false" weight="1.0" id="feature51"><position x3="-10.987738" y3="1.851347" z3="1.6200352" tolerance="1.5" /></volume><volume type="exclusion" featureId="2684130303531017666" optional="false" disabled="false" weight="1.0" id="feature52"><position x3="7.0122623" y3="-5.648653" z3="-4.379965" tolerance="1.5" /></volume><volume type="exclusion" featureId="2684130298827895624" optional="false" disabled="false" weight="1.0" id="feature53"><position x3="-10.987738" y3="-4.148653" z3="1.6200352" tolerance="1.5" /></volume><volume type="exclusion" featureId="2684130298864478626" optional="false" disabled="false" weight="1.0" id="feature54"><position x3="-10.987738" y3="-1.148653" z3="4.620035" tolerance="1.5" /></volume><volume type="exclusion" featureId="2684130304256070673" optional="false" disabled="false" weight="1.0" id="feature55"><position x3="10.012262" y3="1.851347" z3="-1.3799648" tolerance="1.5" /></volume><volume type="exclusion" featureId="2684130303998107672" optional="false" disabled="false" weight="1.0" id="feature56"><position x3="8.512262" y3="1.851347" z3="-5.879965" tolerance="1.5" /></volume><volume type="exclusion" featureId="2684130303821293671" optional="false" disabled="false" weight="1.0" id="feature57"><position x3="7.0122623" y3="7.851347" z3="-2.8799648" tolerance="1.5" /></volume><volume type="exclusion" featureId="2684130303431931665" optional="false" disabled="false" weight="1.0" id="feature58"><position x3="5.5122623" y3="6.351347" z3="-7.379965" tolerance="1.5" /></volume></pharmacophore></alignmentElement><alignmentElement name="Model -1" id="alignmentElement7" flagCode="010000000"><pharmacophore name="Model -1" id="pharmacophore0" pharmacophoreType="LIGAND_SCOUT"><point name="H" featureId="268438698414331438" optional="false" disabled="false" weight="1.0" id="feature0" invAndEnvAtomSerials="[49, 50, 51, 52, 58, 59][]"><position x3="-1.8762445" y3="-0.27779388" z3="0.304532" tolerance="1.5" /></point><plane name="AR" featureId="2684387015088679120" optional="false" disabled="false" weight="1.0" id="feature1" invAndEnvAtomSerials="[0, 1, 2, 3, 4][]"><position x3="-6.9448056" y3="0.104375765" z3="-0.8472619" tolerance="0.9" /><normal x3="-0.16796455" y3="0.64579815" z3="0.7448038" tolerance="0.43633232" /></plane><plane name="AR" featureId="2684387015056193119" optional="false" disabled="false" weight="1.0" id="feature2" invAndEnvAtomSerials="[0, 1, 23, 24, 25, 26][]"><position x3="-5.29573" y3="0.17706537" z3="-0.57811" tolerance="0.8999999" /><normal x3="-0.108319476" y3="0.766561" z3="0.6329701" tolerance="0.43633232" /></plane><point name="HBA" featureId="268438698282321236" optional="false" disabled="false" weight="1.0" id="feature3" invAndEnvAtomSerials="[43][]"><position x3="-7.656694" y3="-1.532542" z3="2.1517856" tolerance="1.5" /></point><point name="HBA" featureId="268438698280889134" optional="false" disabled="false" weight="1.0" id="feature4" invAndEnvAtomSerials="[32][]"><position x3="-4.8118305" y3="-0.97063756" z3="0.98295486" tolerance="1.5" /></point><point name="HBA" featureId="2684387013845558113" optional="false" disabled="false" weight="1.0" id="feature5" invAndEnvAtomSerials="[10][]"><position x3="-10.636955" y3="-0.551674" z3="-0.11161175" tolerance="1.5" /></point><point name="HBD" featureId="268438698432115240" optional="true" disabled="false" weight="0.5" id="feature6" invAndEnvAtomSerials="[43][]"><position x3="-7.1844196" y3="-1.7353487" z3="2.3451397" tolerance="1.5" /></point><point name="HBD" featureId="2684387014980289117" optional="false" disabled="false" weight="1.0" id="feature7" invAndEnvAtomSerials="[10][]"><position x3="-10.636955" y3="-0.551674" z3="-0.11161175" tolerance="1.5" /></point><point name="HBD" featureId="2684387014975421116" optional="true" disabled="false" weight="0.5" id="feature8" invAndEnvAtomSerials="[27][]"><position x3="-4.815263" y3="2.4449227" z3="-2.3801763" tolerance="1.5" /></point><point name="HBD" featureId="2684387014984309118" optional="true" disabled="false" weight="0.5" id="feature9" invAndEnvAtomSerials="[17][]"><position x3="-11.487888" y3="-1.0834731" z3="3.3978252" tolerance="1.5" /></point><vector name="XBD" featureId="2684387015399793121" pointsToLigand="false" hasSyntheticProjectedPoint="false" optional="true" disabled="false" weight="0.5" id="feature10" invAndEnvAtomSerials="[30][]"><origin x3="-2.349425" y3="-0.55720675" z3="0.73903996" tolerance="1.5" /><target x3="0.28554374" y3="-1.4186614" z3="2.0580297" tolerance="2.925" /></vector><volume type="exclusion" featureId="2684391166161570917" optional="false" disabled="false" weight="1.0" id="feature11"><position x3="-6.4878883" y3="4.7646513" z3="1.1198235" tolerance="1.5" /></volume><volume type="exclusion" featureId="2684391163777604910" optional="false" disabled="false" weight="1.0" id="feature12"><position x3="-9.487888" y3="3.2646513" z3="4.1198235" tolerance="1.5" /></volume><volume type="exclusion" featureId="2684391162726537906" optional="false" disabled="false" weight="1.0" id="feature13"><position x3="-10.987888" y3="3.2646513" z3="-1.8801765" tolerance="1.5" /></volume><volume type="exclusion" featureId="2684391164698534913" optional="false" disabled="false" weight="1.0" id="feature14"><position x3="-7.9878883" y3="0.2646513" z3="7.1198235" tolerance="1.5" /></volume><volume type="exclusion" featureId="2684391167240494922" optional="false" disabled="false" weight="1.0" id="feature15"><position x3="-4.9878883" y3="3.2646513" z3="5.6198235" tolerance="1.5" /></volume><volume type="exclusion" featureId="2684391163134761908" optional="false" disabled="false" weight="1.0" id="feature16"><position x3="-9.487888" y3="-4.2353487" z3="-4.8801765" tolerance="1.5" /></volume><volume type="exclusion" featureId="2684391169021104931" optional="false" disabled="false" weight="1.0" id="feature17"><position x3="-1.9878883" y3="3.2646513" z3="2.6198235" tolerance="1.5" /></volume><volume type="exclusion" featureId="2684391166524499920" optional="false" disabled="false" weight="1.0" id="feature18"><position x3="-4.9878883" y3="-4.2353487" z3="-4.8801765" tolerance="1.5" /></volume><volume type="exclusion" featureId="2684391168554266926" optional="false" disabled="false" weight="1.0" id="feature19"><position x3="-1.9878883" y3="-4.2353487" z3="-1.8801765" tolerance="1.5" /></volume><volume type="exclusion" featureId="2684391164093264912" optional="false" disabled="false" weight="1.0" id="feature20"><position x3="-7.9878883" y3="-7.2353487" z3="2.6198235" tolerance="1.5" /></volume><volume type="exclusion" featureId="2684391165186886914" optional="false" disabled="false" weight="1.0" id="feature21"><position x3="-6.4878883" y3="-7.2353487" z3="-1.8801765" tolerance="1.5" /></volume><volume type="exclusion" featureId="2684391166731644921" optional="false" disabled="false" weight="1.0" id="feature22"><position x3="-4.9878883" y3="-2.7353487" z3="7.1198235" tolerance="1.5" /></volume><volume type="exclusion" featureId="2684391168874209929" optional="false" disabled="false" weight="1.0" id="feature23"><position x3="-1.9878883" y3="0.2646513" z3="5.6198235" tolerance="1.5" /></volume><volume type="exclusion" featureId="2684391168596175927" optional="false" disabled="false" weight="1.0" id="feature24"><position x3="-1.9878883" y3="-4.2353487" z3="4.1198235" tolerance="1.5" /></volume><volume type="exclusion" featureId="2684391161331123900" optional="false" disabled="false" weight="1.0" id="feature25"><position x3="-13.987888" y3="3.2646513" z3="1.1198235" tolerance="1.5" /></volume><volume type="exclusion" featureId="2684391162868075907" optional="false" disabled="false" weight="1.0" id="feature26"><position x3="-10.987888" y3="6.2646513" z3="1.1198235" tolerance="1.5" /></volume><volume type="exclusion" featureId="2684391162133586903" optional="false" disabled="false" weight="1.0" id="feature27"><position x3="-10.987888" y3="-7.2353487" z3="-0.38017654" tolerance="1.5" /></volume><volume type="exclusion" featureId="2684391167544490924" optional="false" disabled="false" weight="1.0" id="feature28"><position x3="-3.4878883" y3="-7.2353487" z3="1.1198235" tolerance="1.5" /></volume><volume type="exclusion" featureId="2684391162607148905" optional="false" disabled="false" weight="1.0" id="feature29"><position x3="-10.987888" y3="1.7646513" z3="-6.3801765" tolerance="1.5" /></volume><volume type="exclusion" featureId="2684391165542647915" optional="false" disabled="false" weight="1.0" id="feature30"><position x3="-6.4878883" y3="-1.2353487" z3="-7.8801765" tolerance="1.5" /></volume><volume type="exclusion" featureId="2684391161140557899" optional="false" disabled="false" weight="1.0" id="feature31"><position x3="-13.987888" y3="-1.2353487" z3="-4.8801765" tolerance="1.5" /></volume><volume type="exclusion" featureId="2684391166246849918" optional="false" disabled="false" weight="1.0" id="feature32"><position x3="-6.4878883" y3="7.7646513" z3="-1.8801765" tolerance="1.5" /></volume><volume type="exclusion" featureId="2684391166430600919" optional="false" disabled="false" weight="1.0" id="feature33"><position x3="-4.9878883" y3="-7.2353487" z3="5.6198235" tolerance="1.5" /></volume><volume type="exclusion" featureId="2684391168708374928" optional="false" disabled="false" weight="1.0" id="feature34"><position x3="-1.9878883" y3="-1.2353487" z3="-6.3801765" tolerance="1.5" /></volume><volume type="exclusion" featureId="2684391163877195911" optional="false" disabled="false" weight="1.0" id="feature35"><position x3="-9.487888" y3="6.2646513" z3="-4.8801765" tolerance="1.5" /></volume><volume type="exclusion" featureId="2684391161347906901" optional="false" disabled="false" weight="1.0" id="feature36"><position x3="-13.987888" y3="3.2646513" z3="5.6198235" tolerance="1.5" /></volume><volume type="exclusion" featureId="2684391163212384909" optional="false" disabled="false" weight="1.0" id="feature37"><position x3="-9.487888" y3="-4.2353487" z3="8.619823" tolerance="1.5" /></volume><volume type="exclusion" featureId="2684391168334931925" optional="false" disabled="false" weight="1.0" id="feature38"><position x3="-3.4878883" y3="7.7646513" z3="1.1198235" tolerance="1.5" /></volume><volume type="exclusion" featureId="2684391162158441904" optional="false" disabled="false" weight="1.0" id="feature39"><position x3="-10.987888" y3="-7.2353487" z3="5.6198235" tolerance="1.5" /></volume><volume type="exclusion" featureId="2684391166015580916" optional="false" disabled="false" weight="1.0" id="feature40"><position x3="-6.4878883" y3="3.2646513" z3="-7.8801765" tolerance="1.5" /></volume><volume type="exclusion" featureId="2684391160979505897" optional="false" disabled="false" weight="1.0" id="feature41"><position x3="-13.987888" y3="-5.7353487" z3="-3.3801765" tolerance="1.5" /></volume><volume type="exclusion" featureId="2684391170249255935" optional="false" disabled="false" weight="1.0" id="feature42"><position x3="1.0121117" y3="3.2646513" z3="-0.38017654" tolerance="1.5" /></volume><volume type="exclusion" featureId="2684391169111581932" optional="false" disabled="false" weight="1.0" id="feature43"><position x3="-1.9878883" y3="6.2646513" z3="-3.3801765" tolerance="1.5" /></volume><volume type="exclusion" featureId="2684391161848103902" optional="false" disabled="false" weight="1.0" id="feature44"><position x3="-12.487888" y3="0.2646513" z3="8.619823" tolerance="1.5" /></volume><volume type="exclusion" featureId="2684391160952868896" optional="false" disabled="false" weight="1.0" id="feature45"><position x3="-13.987888" y3="-7.2353487" z3="2.6198235" tolerance="1.5" /></volume><volume type="exclusion" featureId="2684391160815507895" optional="false" disabled="false" weight="1.0" id="feature46"><position x3="-15.487888" y3="3.2646513" z3="-3.3801765" tolerance="1.5" /></volume><volume type="exclusion" featureId="2684391160228145893" optional="false" disabled="false" weight="1.0" id="feature47"><position x3="-16.987888" y3="0.2646513" z3="2.6198235" tolerance="1.5" /></volume><volume type="exclusion" featureId="2684391160069093892" optional="false" disabled="false" weight="1.0" id="feature48"><position x3="-16.987888" y3="-1.2353487" z3="-1.8801765" tolerance="1.5" /></volume><volume type="exclusion" featureId="2684391169935126933" optional="false" disabled="false" weight="1.0" id="feature49"><position x3="1.0121117" y3="-5.7353487" z3="1.1198235" tolerance="1.5" /></volume><volume type="exclusion" featureId="2684391159786705890" optional="false" disabled="false" weight="1.0" id="feature50"><position x3="-16.987888" y3="-4.2353487" z3="1.1198235" tolerance="1.5" /></volume><volume type="exclusion" featureId="2684391170177926934" optional="false" disabled="false" weight="1.0" id="feature51"><position x3="1.0121117" y3="1.7646513" z3="-4.8801765" tolerance="1.5" /></volume><volume type="exclusion" featureId="2684391168981161930" optional="false" disabled="false" weight="1.0" id="feature52"><position x3="-1.9878883" y3="3.2646513" z3="-7.8801765" tolerance="1.5" /></volume><volume type="exclusion" featureId="2684391170727171938" optional="false" disabled="false" weight="1.0" id="feature53"><position x3="2.5121117" y3="1.7646513" z3="4.1198235" tolerance="1.5" /></volume><volume type="exclusion" featureId="2684391170601055937" optional="false" disabled="false" weight="1.0" id="feature54"><position x3="2.5121117" y3="-2.7353487" z3="4.1198235" tolerance="1.5" /></volume><volume type="exclusion" featureId="2684391167367380923" optional="false" disabled="false" weight="1.0" id="feature55"><position x3="-4.9878883" y3="7.7646513" z3="-6.3801765" tolerance="1.5" /></volume><volume type="exclusion" featureId="2684391161056876898" optional="false" disabled="false" weight="1.0" id="feature56"><position x3="-13.987888" y3="-4.2353487" z3="8.619823" tolerance="1.5" /></volume><volume type="exclusion" featureId="2684391170509858936" optional="false" disabled="false" weight="1.0" id="feature57"><position x3="2.5121117" y3="-4.2353487" z3="-3.3801765" tolerance="1.5" /></volume><volume type="exclusion" featureId="2684391159893019891" optional="false" disabled="false" weight="1.0" id="feature58"><position x3="-16.987888" y3="-4.2353487" z3="5.6198235" tolerance="1.5" /></volume><volume type="exclusion" featureId="2684391160246737894" optional="false" disabled="false" weight="1.0" id="feature59"><position x3="-16.987888" y3="0.2646513" z3="7.1198235" tolerance="1.5" /></volume></pharmacophore></alignmentElement><alignmentElement name="Model -8" id="alignmentElement8" flagCode="010000000"><pharmacophore name="Model -8" id="pharmacophore0" pharmacophoreType="LIGAND_SCOUT"><point name="H" featureId="26844066012065991622" optional="false" disabled="false" weight="1.0" id="feature0" invAndEnvAtomSerials="[0, 1, 2, 3, 4, 5][]"><position x3="-0.82951754" y3="-2.5382838" z3="-1.7391714" tolerance="1.5" /></point><point name="H" featureId="26844066012311281624" optional="false" disabled="false" weight="1.0" id="feature1" invAndEnvAtomSerials="[51][]"><position x3="-1.0843871" y3="-4.35745" z3="-3.41543" tolerance="1.5" /></point><point name="H" featureId="26844066012301321623" optional="false" disabled="false" weight="1.0" id="feature2" invAndEnvAtomSerials="[37, 38, 39, 40, 41, 42][]"><position x3="3.4897964" y3="-0.64546776" z3="-0.49453205" tolerance="1.5" /></point><plane name="AR" featureId="2684406025699833239" optional="false" disabled="false" weight="0.8" id="feature3" invAndEnvAtomSerials="[121, 122, 81, 82, 83, 84][]"><position x3="-0.7893261" y3="-2.4898944" z3="-1.708355" tolerance="0.8999999" /><normal x3="0.91673136" y3="-0.39709458" z3="0.04381186" tolerance="0.43633232" /></plane><plane name="AR" featureId="2684406025713376240" optional="false" disabled="false" weight="0.8" id="feature4" invAndEnvAtomSerials="[87, 88, 89, 90, 91, 92][]"><position x3="3.1860695" y3="-0.13979188" z3="-0.15303683" tolerance="0.9" /><normal x3="-0.06702453" y3="0.3290961" z3="0.94191474" tolerance="0.43633232" /></plane><point name="HBA" featureId="26844066616172521781" optional="false" disabled="true" weight="0.4" id="feature5" invAndEnvAtomSerials="[182][]"><position x3="-7.6999793" y3="1.3605275" z3="1.5773346" tolerance="1.5" /></point><point name="XBD" featureId="294773502613987740363269" optional="false" disabled="false" weight="1.0" id="feature6" invAndEnvAtomSerials="[][]"><position x3="-1.46458" y3="-4.7352085" z3="-3.627849" tolerance="1.5" /></point><volume type="exclusion" featureId="26844419169138414837" optional="false" disabled="false" weight="1.0" id="feature7"><position x3="-5.69998" y3="-3.4513988" z3="-2.018795" tolerance="1.5" /></volume><volume type="exclusion" featureId="294786814261395040552436" optional="false" disabled="false" weight="1.0" id="feature8"><position x3="-1.0525329" y3="2.033246" z3="-0.14324157" tolerance="1.0" /></volume><volume type="exclusion" featureId="26844419175081264841" optional="false" disabled="false" weight="1.0" id="feature9"><position x3="-4.19998" y3="2.5486012" z3="-2.018795" tolerance="1.5" /></volume><volume type="exclusion" featureId="26844419169860094838" optional="false" disabled="false" weight="1.0" id="feature10"><position x3="-5.69998" y3="-0.45139885" z3="-5.018795" tolerance="1.5" /></volume><volume type="exclusion" featureId="26844419168764564835" optional="false" disabled="false" weight="1.0" id="feature11"><position x3="-5.69998" y3="-4.951399" z3="2.481205" tolerance="1.5" /></volume><volume type="exclusion" featureId="26844419182271074846" optional="false" disabled="false" weight="1.0" id="feature12"><position x3="-1.1999798" y3="-7.951399" z3="0.981205" tolerance="1.5" /></volume><volume type="exclusion" featureId="26844419179089764844" optional="false" disabled="false" weight="1.0" id="feature13"><position x3="-2.6999798" y3="-0.45139885" z3="-8.018795" tolerance="1.5" /></volume><volume type="exclusion" featureId="26844419168264034834" optional="false" disabled="false" weight="1.0" id="feature14"><position x3="-5.69998" y3="-7.951399" z3="-0.518795" tolerance="1.5" /></volume><volume type="exclusion" featureId="26844419196451344851" optional="false" disabled="false" weight="1.0" id="feature15"><position x3="1.8000202" y3="-0.45139885" z3="-6.518795" tolerance="1.5" /></volume><volume type="exclusion" featureId="26844419194859064850" optional="false" disabled="false" weight="1.0" id="feature16"><position x3="1.8000202" y3="-4.951399" z3="3.981205" tolerance="1.5" /></volume><volume type="exclusion" featureId="26844419165975984831" optional="false" disabled="false" weight="1.0" id="feature17"><position x3="-7.19998" y3="-6.451399" z3="-5.018795" tolerance="1.5" /></volume><volume type="exclusion" featureId="26844419168847884836" optional="false" disabled="false" weight="1.0" id="feature18"><position x3="-5.69998" y3="-3.4513988" z3="-8.018795" tolerance="1.5" /></volume><volume type="exclusion" featureId="26844419163118944827" optional="false" disabled="false" weight="1.0" id="feature19"><position x3="-10.19998" y3="-1.9513988" z3="-3.518795" tolerance="1.5" /></volume><volume type="exclusion" featureId="26844419171154784839" optional="false" disabled="false" weight="1.0" id="feature20"><position x3="-5.69998" y3="5.548601" z3="0.981205" tolerance="1.5" /></volume><volume type="exclusion" featureId="294774124654413740363270" optional="false" disabled="false" weight="1.0" id="feature21"><position x3="3.1681335" y3="3.9450316" z3="-0.96468407" tolerance="1.4499999" /></volume><volume type="exclusion" featureId="26844419165030534829" optional="false" disabled="false" weight="1.0" id="feature22"><position x3="-8.69998" y3="2.5486012" z3="-5.018795" tolerance="1.5" /></volume><volume type="exclusion" featureId="26844419162915714826" optional="false" disabled="false" weight="1.0" id="feature23"><position x3="-10.19998" y3="-4.951399" z3="0.981205" tolerance="1.5" /></volume><volume type="exclusion" featureId="26844419181286054845" optional="false" disabled="false" weight="1.0" id="feature24"><position x3="-2.6999798" y3="5.548601" z3="3.981205" tolerance="1.5" /></volume><volume type="exclusion" featureId="26844419204949444856" optional="false" disabled="false" weight="1.0" id="feature25"><position x3="4.80002" y3="-1.9513988" z3="3.981205" tolerance="1.5" /></volume><volume type="exclusion" featureId="26844419164484334828" optional="false" disabled="false" weight="1.0" id="feature26"><position x3="-8.69998" y3="-3.4513988" z3="5.481205" tolerance="1.5" /></volume><volume type="exclusion" featureId="26844419189226414848" optional="false" disabled="false" weight="1.0" id="feature27"><position x3="0.30002022" y3="-3.4513988" z3="-9.518795" tolerance="1.5" /></volume><volume type="exclusion" featureId="26844419203761464855" optional="false" disabled="false" weight="1.0" id="feature28"><position x3="4.80002" y3="-6.451399" z3="0.981205" tolerance="1.5" /></volume><volume type="exclusion" featureId="26844419165381494830" optional="false" disabled="false" weight="1.0" id="feature29"><position x3="-8.69998" y3="5.548601" z3="-2.018795" tolerance="1.5" /></volume><volume type="exclusion" featureId="26844419176322994842" optional="false" disabled="false" weight="1.0" id="feature30"><position x3="-2.6999798" y3="-10.951399" z3="-2.018795" tolerance="1.5" /></volume><volume type="exclusion" featureId="26844419167194104832" optional="false" disabled="false" weight="1.0" id="feature31"><position x3="-7.19998" y3="1.0486012" z3="6.981205" tolerance="1.5" /></volume><volume type="exclusion" featureId="26844419202711344853" optional="false" disabled="false" weight="1.0" id="feature32"><position x3="3.3000202" y3="4.048601" z3="3.981205" tolerance="1.5" /></volume><volume type="exclusion" featureId="26844419171841504840" optional="false" disabled="false" weight="1.0" id="feature33"><position x3="-4.19998" y3="-9.451399" z3="-6.518795" tolerance="1.5" /></volume><volume type="exclusion" featureId="26844419176849944843" optional="false" disabled="false" weight="1.0" id="feature34"><position x3="-2.6999798" y3="-6.451399" z3="-9.518795" tolerance="1.5" /></volume><volume type="exclusion" featureId="26844419203534154854" optional="false" disabled="false" weight="1.0" id="feature35"><position x3="4.80002" y3="-6.451399" z3="-5.018795" tolerance="1.5" /></volume><volume type="exclusion" featureId="26844419199118494852" optional="false" disabled="false" weight="1.0" id="feature36"><position x3="3.3000202" y3="-9.451399" z3="-2.018795" tolerance="1.5" /></volume><volume type="exclusion" featureId="26844419193833364849" optional="false" disabled="false" weight="1.0" id="feature37"><position x3="1.8000202" y3="-7.951399" z3="-8.018795" tolerance="1.5" /></volume><volume type="exclusion" featureId="26844419207194994857" optional="false" disabled="false" weight="1.0" id="feature38"><position x3="6.30002" y3="-1.9513988" z3="-6.518795" tolerance="1.5" /></volume><volume type="exclusion" featureId="26844419161011644819" optional="false" disabled="false" weight="1.0" id="feature39"><position x3="-13.19998" y3="-1.9513988" z3="-0.518795" tolerance="1.5" /></volume><volume type="exclusion" featureId="26844419187714944847" optional="false" disabled="false" weight="1.0" id="feature40"><position x3="0.30002022" y3="-10.951399" z3="-5.018795" tolerance="1.5" /></volume><volume type="exclusion" featureId="26844419167680854833" optional="false" disabled="false" weight="1.0" id="feature41"><position x3="-7.19998" y3="5.548601" z3="5.481205" tolerance="1.5" /></volume><volume type="exclusion" featureId="26844419208940074859" optional="false" disabled="false" weight="1.0" id="feature42"><position x3="7.80002" y3="-4.951399" z3="-2.018795" tolerance="1.5" /></volume><volume type="exclusion" featureId="26844419209692524860" optional="false" disabled="false" weight="1.0" id="feature43"><position x3="7.80002" y3="1.0486012" z3="-3.518795" tolerance="1.5" /></volume><volume type="exclusion" featureId="26844419161266064821" optional="false" disabled="false" weight="1.0" id="feature44"><position x3="-13.19998" y3="2.5486012" z3="-2.018795" tolerance="1.5" /></volume><volume type="exclusion" featureId="26844419209766424861" optional="false" disabled="false" weight="1.0" id="feature45"><position x3="7.80002" y3="1.0486012" z3="2.481205" tolerance="1.5" /></volume><volume type="exclusion" featureId="294771886257303240363268" optional="false" disabled="false" weight="1.0" id="feature46"><position x3="8.622955" y3="-0.29796103" z3="0.40389904" tolerance="1.7499999" /></volume><volume type="exclusion" featureId="26844419208194794858" optional="false" disabled="false" weight="1.0" id="feature47"><position x3="6.30002" y3="5.548601" z3="0.981205" tolerance="1.5" /></volume><volume type="exclusion" featureId="26844419161093574820" optional="false" disabled="false" weight="1.0" id="feature48"><position x3="-13.19998" y3="-1.9513988" z3="3.981205" tolerance="1.5" /></volume><volume type="exclusion" featureId="26844419161314564822" optional="false" disabled="false" weight="1.0" id="feature49"><position x3="-13.19998" y3="2.5486012" z3="2.481205" tolerance="1.5" /></volume><volume type="exclusion" featureId="26844419162126354823" optional="false" disabled="false" weight="1.0" id="feature50"><position x3="-11.69998" y3="1.0486012" z3="6.981205" tolerance="1.5" /></volume><volume type="exclusion" featureId="26844419162500054825" optional="false" disabled="false" weight="1.0" id="feature51"><position x3="-11.69998" y3="7.048601" z3="0.981205" tolerance="1.5" /></volume><volume type="exclusion" featureId="26844419162419634824" optional="false" disabled="false" weight="1.0" id="feature52"><position x3="-11.69998" y3="5.548601" z3="5.481205" tolerance="1.5" /></volume></pharmacophore></alignmentElement><alignmentElement name="Model -3" id="alignmentElement9" flagCode="010000000"><pharmacophore name="Model -3" id="pharmacophore0" pharmacophoreType="LIGAND_SCOUT"><point name="H" featureId="26844490065932321573" optional="false" disabled="false" weight="0.75" id="feature0" invAndEnvAtomSerials="[73, 74, 75, 76, 77, 78][]"><position x3="3.0317044" y3="-0.063187644" z3="0.16686063" tolerance="1.5" /></point><point name="H" featureId="2684448241015086143" optional="false" disabled="false" weight="1.0" id="feature1" invAndEnvAtomSerials="[45, 46][]"><position x3="1.3445953" y3="-1.1166067" z3="-4.5971003" tolerance="1.5" /></point><point name="H" featureId="26844490065720071572" optional="false" disabled="false" weight="0.75" id="feature2" invAndEnvAtomSerials="[82, 83, 84, 85, 86, 87][]"><position x3="-1.052943" y3="-0.1349493" z3="2.523417" tolerance="1.5" /></point><point name="PI" featureId="26844490069717401580" optional="false" disabled="false" weight="1.0" id="feature3" invAndEnvAtomSerials="[62][]"><position x3="7.251319" y3="-2.6892695" z3="1.8004417" tolerance="1.5" /></point><plane name="AR" featureId="2684448241277608146" optional="false" disabled="false" weight="0.5" id="feature4" invAndEnvAtomSerials="[21, 22, 23, 24, 25, 26][]"><position x3="-1.230726" y3="-0.13750154" z3="2.4294872" tolerance="0.8999999" /><normal x3="0.85915387" y3="0.11744701" z3="0.498057" tolerance="0.43633232" /></plane><point name="HBA" featureId="2684448635386064764" optional="false" disabled="false" weight="0.75" id="feature5" invAndEnvAtomSerials="[195][]"><position x3="5.893448" y3="0.42567742" z3="-0.09922606" tolerance="1.5" /></point><volume type="exclusion" featureId="26844762231710303352" optional="false" disabled="false" weight="1.0" id="feature6"><position x3="2.4470568" y3="5.31073" z3="0.4029007" tolerance="1.5" /></volume><volume type="exclusion" featureId="26844762209558383343" optional="false" disabled="false" weight="1.0" id="feature7"><position x3="-2.0529432" y3="5.31073" z3="-1.0970993" tolerance="1.5" /></volume><volume type="exclusion" featureId="26844762223360763348" optional="false" disabled="false" weight="1.0" id="feature8"><position x3="0.9470568" y3="5.31073" z3="-4.0970993" tolerance="1.5" /></volume><volume type="exclusion" featureId="26844762215653973345" optional="false" disabled="false" weight="1.0" id="feature9"><position x3="-0.5529432" y3="5.31073" z3="3.4029007" tolerance="1.5" /></volume><volume type="exclusion" featureId="26844762239377273354" optional="false" disabled="false" weight="1.0" id="feature10"><position x3="3.9470568" y3="3.81073" z3="4.9029007" tolerance="1.5" /></volume><volume type="exclusion" featureId="26844762205587503338" optional="false" disabled="false" weight="1.0" id="feature11"><position x3="-2.0529432" y3="-6.68927" z3="-2.5970993" tolerance="1.5" /></volume><volume type="exclusion" featureId="26844762217690553346" optional="false" disabled="false" weight="1.0" id="feature12"><position x3="0.9470568" y3="-5.18927" z3="4.9029007" tolerance="1.5" /></volume><volume type="exclusion" featureId="26844762200518143333" optional="false" disabled="false" weight="1.0" id="feature13"><position x3="-5.052943" y3="0.81073" z3="-5.5970993" tolerance="1.5" /></volume><volume type="exclusion" featureId="26844762205667803339" optional="false" disabled="false" weight="1.0" id="feature14"><position x3="-2.0529432" y3="-6.68927" z3="1.9029007" tolerance="1.5" /></volume><volume type="exclusion" featureId="26844762245776313355" optional="false" disabled="false" weight="1.0" id="feature15"><position x3="5.447057" y3="2.31073" z3="-7.0970993" tolerance="1.5" /></volume><volume type="exclusion" featureId="26844762209120283342" optional="false" disabled="false" weight="1.0" id="feature16"><position x3="-2.0529432" y3="3.81073" z3="-7.0970993" tolerance="1.5" /></volume><volume type="exclusion" featureId="26844762255720963361" optional="false" disabled="false" weight="1.0" id="feature17"><position x3="8.447057" y3="-0.68927" z3="-4.0970993" tolerance="1.5" /></volume><volume type="exclusion" featureId="26844762235893343353" optional="false" disabled="false" weight="1.0" id="feature18"><position x3="3.9470568" y3="-2.18927" z3="6.4029007" tolerance="1.5" /></volume><volume type="exclusion" featureId="26844762198310523330" optional="false" disabled="false" weight="1.0" id="feature19"><position x3="-6.552943" y3="0.81073" z3="1.9029007" tolerance="1.5" /></volume><volume type="exclusion" featureId="26844762247196673356" optional="false" disabled="false" weight="1.0" id="feature20"><position x3="5.447057" y3="6.81073" z3="-2.5970993" tolerance="1.5" /></volume><volume type="exclusion" featureId="26844762252990163360" optional="false" disabled="false" weight="1.0" id="feature21"><position x3="6.947057" y3="5.31073" z3="1.9029007" tolerance="1.5" /></volume><volume type="exclusion" featureId="26844762197627663328" optional="false" disabled="false" weight="1.0" id="feature22"><position x3="-6.552943" y3="-3.68927" z3="0.4029007" tolerance="1.5" /></volume><volume type="exclusion" featureId="26844762199671183332" optional="false" disabled="false" weight="1.0" id="feature23"><position x3="-5.052943" y3="-3.68927" z3="-5.5970993" tolerance="1.5" /></volume><volume type="exclusion" featureId="26844762201181413334" optional="false" disabled="false" weight="1.0" id="feature24"><position x3="-5.052943" y3="5.31073" z3="1.9029007" tolerance="1.5" /></volume><volume type="exclusion" featureId="26844762257377953362" optional="false" disabled="false" weight="1.0" id="feature25"><position x3="8.447057" y3="3.81073" z3="-4.0970993" tolerance="1.5" /></volume><volume type="exclusion" featureId="26844762213535133344" optional="false" disabled="false" weight="1.0" id="feature26"><position x3="-0.5529432" y3="-0.68927" z3="7.9029007" tolerance="1.5" /></volume><volume type="exclusion" featureId="26844762248626333357" optional="false" disabled="false" weight="1.0" id="feature27"><position x3="6.947057" y3="-5.18927" z3="-5.5970993" tolerance="1.5" /></volume><volume type="exclusion" featureId="26844762260642923363" optional="false" disabled="false" weight="1.0" id="feature28"><position x3="9.947057" y3="2.31073" z3="0.4029007" tolerance="1.5" /></volume><volume type="exclusion" featureId="26844762251830423359" optional="false" disabled="false" weight="1.0" id="feature29"><position x3="6.947057" y3="0.81073" z3="6.4029007" tolerance="1.5" /></volume><volume type="exclusion" featureId="26844762204454253336" optional="false" disabled="false" weight="1.0" id="feature30"><position x3="-3.5529432" y3="3.81073" z3="6.4029007" tolerance="1.5" /></volume><volume type="exclusion" featureId="26844762223196803347" optional="false" disabled="false" weight="1.0" id="feature31"><position x3="0.9470568" y3="3.81073" z3="7.9029007" tolerance="1.5" /></volume><volume type="exclusion" featureId="26844762226736363350" optional="false" disabled="false" weight="1.0" id="feature32"><position x3="2.4470568" y3="-2.18927" z3="-10.097099" tolerance="1.5" /></volume><volume type="exclusion" featureId="26844762230053663351" optional="false" disabled="false" weight="1.0" id="feature33"><position x3="2.4470568" y3="2.31073" z3="-10.097099" tolerance="1.5" /></volume><volume type="exclusion" featureId="26844762205398253337" optional="false" disabled="false" weight="1.0" id="feature34"><position x3="-2.0529432" y3="-6.68927" z3="-7.0970993" tolerance="1.5" /></volume><volume type="exclusion" featureId="26844762208003373341" optional="false" disabled="false" weight="1.0" id="feature35"><position x3="-2.0529432" y3="0.81073" z3="-10.097099" tolerance="1.5" /></volume><volume type="exclusion" featureId="26844762249788393358" optional="false" disabled="false" weight="1.0" id="feature36"><position x3="6.947057" y3="-2.18927" z3="-8.597099" tolerance="1.5" /></volume><volume type="exclusion" featureId="26844762197819163329" optional="false" disabled="false" weight="1.0" id="feature37"><position x3="-6.552943" y3="-3.68927" z3="4.9029007" tolerance="1.5" /></volume><volume type="exclusion" featureId="26844762224856563349" optional="false" disabled="false" weight="1.0" id="feature38"><position x3="2.4470568" y3="-6.68927" z3="-8.597099" tolerance="1.5" /></volume><volume type="exclusion" featureId="26844762206146403340" optional="false" disabled="false" weight="1.0" id="feature39"><position x3="-2.0529432" y3="-3.68927" z3="-10.097099" tolerance="1.5" /></volume><volume type="exclusion" featureId="26844762262873023364" optional="false" disabled="false" weight="1.0" id="feature40"><position x3="11.447057" y3="-2.18927" z3="-1.0970993" tolerance="1.5" /></volume><volume type="exclusion" featureId="26844762202610403335" optional="false" disabled="false" weight="1.0" id="feature41"><position x3="-3.5529432" y3="-3.68927" z3="7.9029007" tolerance="1.5" /></volume><volume type="exclusion" featureId="26844762198464253331" optional="false" disabled="false" weight="1.0" id="feature42"><position x3="-6.552943" y3="0.81073" z3="6.4029007" tolerance="1.5" /></volume></pharmacophore></alignmentElement><alignmentElement name="PH_Cluster_26-4-1" id="alignmentElement10" flagCode="010000000"><pharmacophore name="PH_Cluster_26-4-1" id="pharmacophore0" pharmacophoreType="LIGAND_SCOUT"><plane name="AR" featureId="269740580311980931824978" optional="false" disabled="false" weight="1.0" id="feature0" invAndEnvAtomSerials="[2, 21, 22, 25, 3, 4][]"><position x3="-5.563858" y3="0.059956685" z3="1.9903063" tolerance="0.8999999" /><normal x3="-0.038113996" y3="0.99927247" z3="-0.0013626104" tolerance="0.43633232" /></plane><point name="HBA" featureId="269740580266370031824972" optional="false" disabled="false" weight="1.0" id="feature1" invAndEnvAtomSerials="[26][]"><position x3="-8.300102" y3="-0.046059635" z3="1.5010915" tolerance="1.5" /></point><point name="HBA" featureId="269740580266280131824970" optional="false" disabled="false" weight="0.6666667" id="feature2" invAndEnvAtomSerials="[1][]"><position x3="-6.9733524" y3="-0.06918078" z3="-0.8224801" tolerance="1.5" /></point><point name="HBA" featureId="269740580473800231824981" optional="false" disabled="false" weight="1.0" id="feature3" invAndEnvAtomSerials="[4][]"><position x3="-7.258877" y3="-0.009762422" z3="4.1032543" tolerance="1.5" /></point><point name="HBD" featureId="269740580310726331824976" optional="false" disabled="false" weight="1.0" id="feature4" invAndEnvAtomSerials="[26][]"><position x3="-8.300102" y3="-0.046059635" z3="1.5010915" tolerance="1.5" /></point><volume type="exclusion" featureId="294835127871099241212276" optional="false" disabled="false" weight="1.0" id="feature5"><position x3="-10.747057" y3="-2.9173" z3="-0.08172384" tolerance="1.5999999" /></volume><volume type="exclusion" featureId="269740599333466231825095" optional="false" disabled="false" weight="1.0" id="feature6"><position x3="-7.800102" y3="-5.5691805" z3="1.1775198" tolerance="1.5" /></volume><volume type="exclusion" featureId="269740599326637831825093" optional="false" disabled="false" weight="1.0" id="feature7"><position x3="-9.300102" y3="4.9308195" z3="2.6775198" tolerance="1.5" /></volume><volume type="exclusion" featureId="269740599394283431825100" optional="false" disabled="false" weight="1.0" id="feature8"><position x3="-6.300102" y3="4.9308195" z3="-0.3224802" tolerance="1.5" /></volume><volume type="exclusion" featureId="269740599263800231825083" optional="false" disabled="false" weight="1.0" id="feature9"><position x3="-13.800102" y3="1.9308195" z3="1.1775198" tolerance="1.5" /></volume><volume type="exclusion" featureId="269740599261846531825082" optional="false" disabled="false" weight="1.0" id="feature10"><position x3="-13.800102" y3="-1.0691805" z3="4.17752" tolerance="1.5" /></volume><volume type="exclusion" featureId="269740599283408731825088" optional="false" disabled="false" weight="1.0" id="feature11"><position x3="-10.800102" y3="-5.5691805" z3="4.17752" tolerance="1.5" /></volume><volume type="exclusion" featureId="269740599261091331825081" optional="false" disabled="false" weight="1.0" id="feature12"><position x3="-13.800102" y3="-1.0691805" z3="-1.8224802" tolerance="1.5" /></volume><volume type="exclusion" featureId="269740599451212731825105" optional="false" disabled="false" weight="1.0" id="feature13"><position x3="-3.3001022" y3="0.4308195" z3="-3.3224802" tolerance="1.5" /></volume><volume type="exclusion" featureId="269740599299764331825090" optional="false" disabled="false" weight="1.0" id="feature14"><position x3="-10.800102" y3="4.9308195" z3="-1.8224802" tolerance="1.5" /></volume><volume type="exclusion" featureId="269740599282373531825087" optional="false" disabled="false" weight="1.0" id="feature15"><position x3="-10.800102" y3="-5.5691805" z3="-1.8224802" tolerance="1.5" /></volume><volume type="exclusion" featureId="269740599473695631825109" optional="false" disabled="false" weight="1.0" id="feature16"><position x3="-1.8001022" y3="-2.5691805" z3="-0.3224802" tolerance="1.5" /></volume><volume type="exclusion" featureId="269740599259924931825080" optional="false" disabled="false" weight="1.0" id="feature17"><position x3="-13.800102" y3="-4.0691805" z3="1.1775198" tolerance="1.5" /></volume><volume type="exclusion" featureId="269740599403070531825102" optional="false" disabled="false" weight="1.0" id="feature18"><position x3="-4.800102" y3="-5.5691805" z3="-1.8224802" tolerance="1.5" /></volume><volume type="exclusion" featureId="269740599395766831825101" optional="false" disabled="false" weight="1.0" id="feature19"><position x3="-6.300102" y3="4.9308195" z3="5.67752" tolerance="1.5" /></volume><volume type="exclusion" featureId="269740599368428731825098" optional="false" disabled="false" weight="1.0" id="feature20"><position x3="-6.300102" y3="-5.5691805" z3="5.67752" tolerance="1.5" /></volume><volume type="exclusion" featureId="269740599286329531825089" optional="false" disabled="false" weight="1.0" id="feature21"><position x3="-10.800102" y3="-2.5691805" z3="-4.82248" tolerance="1.5" /></volume><volume type="exclusion" featureId="269740599277739331825086" optional="false" disabled="false" weight="1.0" id="feature22"><position x3="-12.300102" y3="3.4308195" z3="5.67752" tolerance="1.5" /></volume><volume type="exclusion" featureId="269740599463998331825108" optional="false" disabled="false" weight="1.0" id="feature23"><position x3="-3.3001022" y3="4.9308195" z3="2.6775198" tolerance="1.5" /></volume><volume type="exclusion" featureId="269740599438771731825104" optional="false" disabled="false" weight="1.0" id="feature24"><position x3="-3.3001022" y3="-5.5691805" z3="2.6775198" tolerance="1.5" /></volume><volume type="exclusion" featureId="269740599380640631825099" optional="false" disabled="false" weight="1.0" id="feature25"><position x3="-6.300102" y3="-1.0691805" z3="8.67752" tolerance="1.5" /></volume><volume type="exclusion" featureId="269740599346335031825096" optional="false" disabled="false" weight="1.0" id="feature26"><position x3="-7.800102" y3="0.4308195" z3="-6.32248" tolerance="1.5" /></volume><volume type="exclusion" featureId="269740599322132931825092" optional="false" disabled="false" weight="1.0" id="feature27"><position x3="-9.300102" y3="1.9308195" z3="8.67752" tolerance="1.5" /></volume><volume type="exclusion" featureId="269740599274769631825085" optional="false" disabled="false" weight="1.0" id="feature28"><position x3="-12.300102" y3="1.9308195" z3="-4.82248" tolerance="1.5" /></volume><volume type="exclusion" featureId="269740599358658531825097" optional="false" disabled="false" weight="1.0" id="feature29"><position x3="-7.800102" y3="4.9308195" z3="-4.82248" tolerance="1.5" /></volume><volume type="exclusion" featureId="269740599332576231825094" optional="false" disabled="false" weight="1.0" id="feature30"><position x3="-7.800102" y3="-5.5691805" z3="-4.82248" tolerance="1.5" /></volume><volume type="exclusion" featureId="269740599309398431825091" optional="false" disabled="false" weight="1.0" id="feature31"><position x3="-9.300102" y3="-4.0691805" z3="8.67752" tolerance="1.5" /></volume><volume type="exclusion" featureId="269740599463176431825107" optional="false" disabled="false" weight="1.0" id="feature32"><position x3="-3.3001022" y3="4.9308195" z3="-3.3224802" tolerance="1.5" /></volume><volume type="exclusion" featureId="269740599272147331825084" optional="false" disabled="false" weight="1.0" id="feature33"><position x3="-12.300102" y3="-1.0691805" z3="8.67752" tolerance="1.5" /></volume><volume type="exclusion" featureId="269740599408979031825103" optional="false" disabled="false" weight="1.0" id="feature34"><position x3="-4.800102" y3="-2.5691805" z3="-6.32248" tolerance="1.5" /></volume><volume type="exclusion" featureId="269740599458958631825106" optional="false" disabled="false" weight="1.0" id="feature35"><position x3="-3.3001022" y3="1.9308195" z3="8.67752" tolerance="1.5" /></volume><volume type="exclusion" featureId="294833653595754841212275" optional="false" disabled="false" weight="1.0" id="feature36"><position x3="-1.8507195" y3="4.884039" z3="6.5388427" tolerance="1.5999999" /></volume></pharmacophore></alignmentElement><alignmentElement name="(1GWQ) [A] ZTW600" id="alignmentElement11" flagCode="010000000"><pharmacophore name="(1GWQ) [A] ZTW600" id="pharmacophore0" pharmacophoreType="LIGAND_SCOUT"><point name="H" featureId="806608726997258631" optional="false" disabled="false" weight="1.0" id="feature0" invAndEnvAtomSerials="[4048, 4049, 4050, 4051, 4053, 4054][331, 334, 654, 655, 656, 682, 683, 684, 791, 792, 793, 794, 795, 796]"><position x3="8.227366" y3="7.184466" z3="31.6315" tolerance="1.5" /></point><point name="H" featureId="806608739945569462" optional="false" disabled="false" weight="1.0" id="feature1" invAndEnvAtomSerials="[4040, 4041, 4042, 4044, 4045, 4055][1765, 1766, 1767, 286, 629, 630, 631, 664, 923, 944, 946]"><position x3="3.741533" y3="4.023599" z3="27.889465" tolerance="1.5" /></point><vector name="HBA" featureId="806608725889178613" pointsToLigand="true" hasSyntheticProjectedPoint="false" optional="false" disabled="false" weight="1.0" id="feature2" invAndEnvAtomSerials="[4052][716]"><origin x3="11.952" y3="7.215" z3="35.434" tolerance="1.9499999" /><target x3="10.363" y3="8.309" z3="33.022" tolerance="1.5" /></vector><vector name="HBA" featureId="806608725724298611" pointsToLigand="true" hasSyntheticProjectedPoint="false" optional="false" disabled="false" weight="1.0" id="feature3" invAndEnvAtomSerials="[4052][4132]"><origin x3="13.092" y3="9.085" z3="32.55" tolerance="1.9499999" /><target x3="10.363" y3="8.309" z3="33.022" tolerance="1.5" /></vector><vector name="HBA" featureId="8066087440823110054" pointsToLigand="true" hasSyntheticProjectedPoint="false" optional="false" disabled="false" weight="1.0" id="feature4" invAndEnvAtomSerials="[4043][1756]"><origin x3="0.481" y3="1.504" z3="26.191" tolerance="1.9499999" /><target x3="1.406" y3="4.122" z3="26.588" tolerance="1.5" /></vector><vector name="HBD" featureId="806608723725668609" pointsToLigand="false" hasSyntheticProjectedPoint="false" optional="false" disabled="false" weight="1.0" id="feature5" invAndEnvAtomSerials="[4052][362]"><origin x3="10.363" y3="8.309" z3="33.022" tolerance="1.5" /><target x3="9.64" y3="10.703" z3="33.472" tolerance="1.9499999" /></vector><vector name="HBD" featureId="806608723110698607" pointsToLigand="false" hasSyntheticProjectedPoint="false" optional="false" disabled="false" weight="1.0" id="feature6" invAndEnvAtomSerials="[4052][652]"><origin x3="10.363" y3="8.309" z3="33.022" tolerance="1.5" /><target x3="12.956" y3="6.859" z3="30.717" tolerance="1.9499999" /></vector><volume type="exclusion" featureId="806608739477699461" optional="false" disabled="false" weight="1.0" id="feature7"><position x3="8.028333" y3="6.321333" z3="24.765" tolerance="1.5" /></volume><volume type="exclusion" featureId="806608740077399466" optional="false" disabled="false" weight="1.0" id="feature8"><position x3="8.833" y3="2.519999" z3="26.344" tolerance="1.5" /></volume><volume type="exclusion" featureId="806608727992688706" optional="false" disabled="false" weight="1.0" id="feature9"><position x3="5.7166" y3="11.120399" z3="30.378" tolerance="1.5" /></volume><volume type="exclusion" featureId="806608726484128630" optional="false" disabled="false" weight="1.0" id="feature10"><position x3="10.225666" y3="10.615" z3="29.189999" tolerance="1.5" /></volume><volume type="exclusion" featureId="806608728275538752" optional="false" disabled="false" weight="1.0" id="feature11"><position x3="6.815499" y3="3.505861" z3="34.81375" tolerance="1.5" /></volume><volume type="exclusion" featureId="8066087452101610058" optional="false" disabled="false" weight="1.0" id="feature12"><position x3="12.849" y3="4.87" z3="28.825" tolerance="1.0" /></volume><volume type="exclusion" featureId="806608723498728608" optional="false" disabled="false" weight="1.0" id="feature13"><position x3="12.956" y3="6.859" z3="30.717" tolerance="1.0" /></volume><volume type="exclusion" featureId="8066087451225410057" optional="false" disabled="false" weight="1.0" id="feature14"><position x3="12.525" y3="8.618" z3="29.141" tolerance="1.0" /></volume><volume type="exclusion" featureId="806608740346039505" optional="false" disabled="false" weight="1.0" id="feature15"><position x3="4.290999" y3="0.344" z3="29.817" tolerance="1.5" /></volume><volume type="exclusion" featureId="806608727796818685" optional="false" disabled="false" weight="1.0" id="feature16"><position x3="11.033666" y3="3.134333" z3="33.697998" tolerance="1.5" /></volume><volume type="exclusion" featureId="8066087447668710056" optional="false" disabled="false" weight="1.0" id="feature17"><position x3="2.911" y3="7.688" z3="34.032" tolerance="1.0" /></volume><volume type="exclusion" featureId="806608723760658610" optional="false" disabled="false" weight="1.0" id="feature18"><position x3="9.64" y3="10.703" z3="33.472" tolerance="1.0" /></volume><volume type="exclusion" featureId="8066087458704810059" optional="false" disabled="false" weight="1.0" id="feature19"><position x3="5.485" y3="2.276" z3="23.582" tolerance="1.0" /></volume><volume type="exclusion" featureId="806608740272159497" optional="false" disabled="false" weight="1.0" id="feature20"><position x3="1.634" y3="7.737666" z3="25.118" tolerance="1.5" /></volume><volume type="exclusion" featureId="806608725754828612" optional="false" disabled="false" weight="1.0" id="feature21"><position x3="13.092" y3="9.085" z3="32.55" tolerance="1.0" /></volume><volume type="exclusion" featureId="806608740587949545" optional="false" disabled="false" weight="1.0" id="feature22"><position x3="6.1366" y3="-1.245601" z3="27.5796" tolerance="1.5" /></volume><volume type="exclusion" featureId="806608725910138614" optional="false" disabled="false" weight="1.0" id="feature23"><position x3="11.952" y3="7.215" z3="35.434" tolerance="1.0" /></volume><volume type="exclusion" featureId="806608740625449547" optional="false" disabled="false" weight="1.0" id="feature24"><position x3="-1.141001" y3="5.402999" z3="28.952" tolerance="1.5" /></volume><volume type="exclusion" featureId="8066087441258010055" optional="false" disabled="false" weight="1.0" id="feature25"><position x3="0.481" y3="1.504" z3="26.191" tolerance="1.0" /></volume><volume type="exclusion" featureId="8066087461049110061" optional="false" disabled="false" weight="1.0" id="feature26"><position x3="0.563" y3="5.31" z3="23.74" tolerance="1.0" /></volume><volume type="exclusion" featureId="8066087460155410060" optional="false" disabled="false" weight="1.0" id="feature27"><position x3="0.782" y3="1.601" z3="22.911" tolerance="1.0" /></volume></pharmacophore></alignmentElement><alignmentElement name="(1X7R) [A] GEN201" id="alignmentElement12" flagCode="010000000"><pharmacophore name="(1X7R) [A] GEN201" id="pharmacophore0" pharmacophoreType="LIGAND_SCOUT"><point name="H" featureId="8131529444877319370" optional="false" disabled="false" weight="1.0" id="feature0" invAndEnvAtomSerials="[1966, 1967, 1968, 1969, 1971, 1972][268, 269, 270, 272, 275, 583, 584, 585, 611, 612, 613, 723, 724, 725, 726, 727, 728]"><position x3="14.074" y3="30.213432" z3="19.574099" tolerance="1.5" /></point><vector name="HBA" featureId="8131529385008019358" pointsToLigand="true" hasSyntheticProjectedPoint="false" optional="false" disabled="false" weight="1.0" id="feature1" invAndEnvAtomSerials="[1970][645]"><origin x3="10.997" y3="30.25" z3="15.285" tolerance="1.9499999" /><target x3="12.946" y3="29.258" z3="17.241" tolerance="1.5" /></vector><vector name="HBA" featureId="8131529383674619356" pointsToLigand="true" hasSyntheticProjectedPoint="false" optional="false" disabled="false" weight="1.0" id="feature2" invAndEnvAtomSerials="[1970][1979]"><origin x3="13.534" y3="28.132" z3="14.69" tolerance="1.9499999" /><target x3="12.946" y3="29.258" z3="17.241" tolerance="1.5" /></vector><vector name="HBA" featureId="8131529331235019354" pointsToLigand="true" hasSyntheticProjectedPoint="false" optional="false" disabled="false" weight="1.0" id="feature3" invAndEnvAtomSerials="[1955][1681]"><origin x3="19.109" y3="35.683" z3="27.922" tolerance="1.9499999" /><target x3="18.278" y3="33.332" z3="27.367" tolerance="1.5" /></vector><vector name="HBD" featureId="8131529319264219352" pointsToLigand="false" hasSyntheticProjectedPoint="false" optional="false" disabled="false" weight="1.0" id="feature4" invAndEnvAtomSerials="[1970][581]"><origin x3="12.946" y3="29.258" z3="17.241" tolerance="1.5" /><target x3="15.702" y3="30.153" z3="14.982" tolerance="1.9499999" /></vector><vector name="HBD" featureId="8131529316504219350" pointsToLigand="false" hasSyntheticProjectedPoint="false" optional="false" disabled="false" weight="1.0" id="feature5" invAndEnvAtomSerials="[1970][302]"><origin x3="12.946" y3="29.258" z3="17.241" tolerance="1.5" /><target x3="11.888" y3="27.032" z3="17.973" tolerance="1.9499999" /></vector><volume type="exclusion" featureId="8131529317328619351" optional="false" disabled="false" weight="1.0" id="feature6"><position x3="11.888" y3="27.032" z3="17.973" tolerance="1.0" /></volume><volume type="exclusion" featureId="8131529439591719369" optional="false" disabled="false" weight="1.0" id="feature7"><position x3="16.451332" y3="26.391666" z3="18.211666" tolerance="1.5" /></volume><volume type="exclusion" featureId="8131529319490419353" optional="false" disabled="false" weight="1.0" id="feature8"><position x3="15.702" y3="30.153" z3="14.982" tolerance="1.0" /></volume><volume type="exclusion" featureId="8131529449124819446" optional="false" disabled="false" weight="1.0" id="feature9"><position x3="14.5132" y3="26.2298" z3="22.262" tolerance="1.5" /></volume><volume type="exclusion" featureId="8131529488437220206" optional="false" disabled="false" weight="1.0" id="feature10"><position x3="16.944" y3="28.228" z3="15.775" tolerance="1.0" /></volume><volume type="exclusion" featureId="8131529383911419357" optional="false" disabled="false" weight="1.0" id="feature11"><position x3="13.534" y3="28.132" z3="14.69" tolerance="1.0" /></volume><volume type="exclusion" featureId="8131529447144819402" optional="false" disabled="false" weight="1.0" id="feature12"><position x3="12.842333" y3="34.231667" z3="16.430666" tolerance="1.5" /></volume><volume type="exclusion" featureId="8131529385160819359" optional="false" disabled="false" weight="1.0" id="feature13"><position x3="10.997" y3="30.25" z3="15.285" tolerance="1.0" /></volume><volume type="exclusion" featureId="8131529446814919400" optional="false" disabled="false" weight="1.0" id="feature14"><position x3="11.031611" y3="34.422195" z3="20.132027" tolerance="1.5" /></volume><volume type="exclusion" featureId="8131529489142420207" optional="false" disabled="false" weight="1.0" id="feature15"><position x3="17.734" y3="31.949" z3="15.398" tolerance="1.0" /></volume><volume type="exclusion" featureId="8131529449558519451" optional="false" disabled="false" weight="1.0" id="feature16"><position x3="8.866333" y3="27.718332" z3="20.157665" tolerance="1.5" /></volume><volume type="exclusion" featureId="8131529484784320205" optional="false" disabled="false" weight="1.0" id="feature17"><position x3="11.348" y3="30.385" z3="24.9" tolerance="1.0" /></volume><volume type="exclusion" featureId="8131529331433019355" optional="false" disabled="false" weight="1.0" id="feature18"><position x3="19.109" y3="35.683" z3="27.922" tolerance="1.0" /></volume><volume type="exclusion" featureId="8131529495222020208" optional="false" disabled="false" weight="1.0" id="feature19"><position x3="20.926" y3="31.571" z3="28.512" tolerance="1.0" /></volume></pharmacophore></alignmentElement><alignmentElement name="(1XP6) [A] AIU600" id="alignmentElement13" flagCode="010000000"><pharmacophore name="(1XP6) [A] AIU600" id="pharmacophore0" pharmacophoreType="LIGAND_SCOUT"><point name="H" featureId="8143279394195822704" optional="true" disabled="false" weight="1.0" id="feature0" invAndEnvAtomSerials="[1970, 1971, 1972, 1973, 1974, 1975][1736, 1737, 1738, 301, 303, 321, 324]"><position x3="31.972334" y3="-2.123612" z3="25.410555" tolerance="1.5" /></point><point name="H" featureId="8143279625539324146" optional="true" disabled="false" weight="1.0" id="feature1" invAndEnvAtomSerials="[1955, 1956, 1957, 1958, 1960, 1961][317, 318, 319, 321, 324, 632, 633, 634, 660, 661, 662, 769, 770, 771, 772, 773, 774]"><position x3="27.3544" y3="-1.8008" z3="27.532932" tolerance="1.5" /></point><point name="H" featureId="8143279513367623359" optional="false" disabled="false" weight="1.0" id="feature2" invAndEnvAtomSerials="[1963, 1964, 1965, 1966, 1968, 1969][1736, 1737, 1738, 276, 607, 608, 609, 642, 922, 924, 925]"><position x3="33.551533" y3="1.135" z3="28.3243" tolerance="1.5" /></point><point name="H" featureId="8143279544002923898" optional="false" disabled="true" weight="1.0" id="feature3" invAndEnvAtomSerials="[1984][1823, 1824, 1825, 358, 359, 360, 595, 597, 598, 599, 600, 601]"><position x3="30.309" y3="-1.993001" z3="18.01" tolerance="1.5" /></point><point name="H" featureId="8143279600681224017" optional="false" disabled="true" weight="1.0" id="feature4" invAndEnvAtomSerials="[1982][1823, 1824, 1825, 1851, 1852, 1853, 358, 359, 360]"><position x3="31.808" y3="-4.613" z3="16.65" tolerance="1.5" /></point><point name="PI" featureId="8143279430459323347" optional="true" disabled="true" weight="1.0" id="feature5" invAndEnvAtomSerials="[1979][330, 331, 332]"><position x3="32.691" y3="-4.079" z3="19.994" tolerance="1.5" /></point><vector name="HBA" featureId="8143279377629722700" pointsToLigand="true" hasSyntheticProjectedPoint="false" optional="false" disabled="false" weight="1.0" id="feature6" invAndEnvAtomSerials="[1959][694]"><origin x3="22.809" y3="-1.644" z3="28.836" tolerance="1.9499999" /><target x3="25.04" y3="-0.97" z3="26.645" tolerance="1.5" /></vector><vector name="HBA" featureId="8143279373111222698" pointsToLigand="true" hasSyntheticProjectedPoint="false" optional="false" disabled="false" weight="1.0" id="feature7" invAndEnvAtomSerials="[1959][1993]"><origin x3="22.327" y3="0.095" z3="25.639" tolerance="1.9499999" /><target x3="25.04" y3="-0.97" z3="26.645" tolerance="1.5" /></vector><vector name="HBA" featureId="8143279450348523350" pointsToLigand="true" hasSyntheticProjectedPoint="false" optional="false" disabled="false" weight="1.0" id="feature8" invAndEnvAtomSerials="[1967][1727]"><origin x3="38.287" y3="1.486" z3="29.408" tolerance="1.9499999" /><target x3="36.015" y3="2.243" z3="27.946" tolerance="1.5" /></vector><vector name="HBD" featureId="8143279609705124125" pointsToLigand="false" hasSyntheticProjectedPoint="false" optional="false" disabled="false" weight="1.0" id="feature9" invAndEnvAtomSerials="[1959][630]"><origin x3="25.04" y3="-0.97" z3="26.645" tolerance="1.5" /><target x3="24.294" y3="2.403" z3="26.299" tolerance="1.9499999" /></vector><vector name="HBD" featureId="8143279614830724127" pointsToLigand="false" hasSyntheticProjectedPoint="false" optional="false" disabled="false" weight="1.0" id="feature10" invAndEnvAtomSerials="[1959][352]"><origin x3="25.04" y3="-0.97" z3="26.645" tolerance="1.5" /><target x3="24.124" y3="-3.212" z3="25.47" tolerance="1.9499999" /></vector><vector name="HBD" featureId="8143279437832823348" pointsToLigand="false" hasSyntheticProjectedPoint="false" optional="false" disabled="false" weight="1.0" id="feature11" invAndEnvAtomSerials="[1967][1703]"><origin x3="36.015" y3="2.243" z3="27.946" tolerance="1.5" /><target x3="36.821" y3="3.54" z3="25.023" tolerance="1.9499999" /></vector><volume type="exclusion" featureId="8143279396282422744" optional="false" disabled="false" weight="1.0" id="feature12"><position x3="28.6888" y3="-4.068801" z3="23.905" tolerance="1.5" /></volume><volume type="exclusion" featureId="8143279521432523379" optional="false" disabled="false" weight="1.0" id="feature13"><position x3="31.243334" y3="3.513666" z3="23.628" tolerance="1.5" /></volume><volume type="exclusion" featureId="8143279388562122703" optional="false" disabled="false" weight="1.0" id="feature14"><position x3="35.796333" y3="-0.008" z3="24.534666" tolerance="1.5" /></volume><volume type="exclusion" featureId="8143279626317524153" optional="false" disabled="false" weight="1.0" id="feature15"><position x3="26.300333" y3="-0.263667" z3="22.784332" tolerance="1.5" /></volume><volume type="exclusion" featureId="8143279543610523897" optional="false" disabled="false" weight="1.0" id="feature16"><position x3="31.098665" y3="0.880888" z3="20.079943" tolerance="1.5" /></volume><volume type="exclusion" featureId="8143279668245824930" optional="false" disabled="false" weight="1.0" id="feature17"><position x3="32.12" y3="-6.854" z3="25.34" tolerance="1.0" /></volume><volume type="exclusion" featureId="8143279522483323396" optional="false" disabled="false" weight="1.0" id="feature18"><position x3="31.124" y3="5.019" z3="27.228" tolerance="1.5" /></volume><volume type="exclusion" featureId="8143279665766624929" optional="false" disabled="false" weight="1.0" id="feature19"><position x3="30.703" y3="-6.456" z3="28.841" tolerance="1.0" /></volume><volume type="exclusion" featureId="8143279615071924128" optional="false" disabled="false" weight="1.0" id="feature20"><position x3="24.124" y3="-3.212" z3="25.47" tolerance="1.0" /></volume><volume type="exclusion" featureId="8143279395562522730" optional="false" disabled="false" weight="1.0" id="feature21"><position x3="33.754" y3="-7.320001" z3="23.447998" tolerance="1.5" /></volume><volume type="exclusion" featureId="8143279438245223349" optional="false" disabled="false" weight="1.0" id="feature22"><position x3="36.821" y3="3.54" z3="25.023" tolerance="1.0" /></volume><volume type="exclusion" featureId="8143279610697024126" optional="false" disabled="false" weight="1.0" id="feature23"><position x3="24.294" y3="2.403" z3="26.299" tolerance="1.0" /></volume><volume type="exclusion" featureId="8143279677889424932" optional="false" disabled="false" weight="1.0" id="feature24"><position x3="25.889" y3="4.537" z3="26.772" tolerance="1.0" /></volume><volume type="exclusion" featureId="8143279673849224931" optional="false" disabled="false" weight="1.0" id="feature25"><position x3="28.286" y3="-6.757" z3="20.546" tolerance="1.0" /></volume><volume type="exclusion" featureId="8143279522073823391" optional="false" disabled="false" weight="1.0" id="feature26"><position x3="36.153" y3="-3.851001" z3="29.759" tolerance="1.5" /></volume><volume type="exclusion" featureId="8143279684298524933" optional="false" disabled="false" weight="1.0" id="feature27"><position x3="35.531" y3="5.131" z3="26.263" tolerance="1.0" /></volume><volume type="exclusion" featureId="8143279688148024935" optional="false" disabled="false" weight="1.0" id="feature28"><position x3="38.765" y3="0.507" z3="24.575" tolerance="1.0" /></volume><volume type="exclusion" featureId="8143279626628124156" optional="false" disabled="false" weight="1.0" id="feature29"><position x3="28.123167" y3="-1.856251" z3="32.668945" tolerance="1.5" /></volume><volume type="exclusion" featureId="8143279621421724145" optional="false" disabled="false" weight="1.0" id="feature30"><position x3="25.468" y3="1.155333" z3="31.251665" tolerance="1.5" /></volume><volume type="exclusion" featureId="8143279689947624936" optional="false" disabled="false" weight="1.0" id="feature31"><position x3="37.442" y3="-6.203" z3="23.191" tolerance="1.0" /></volume><volume type="exclusion" featureId="8143279627858524175" optional="false" disabled="false" weight="1.0" id="feature32"><position x3="24.972334" y3="-6.607667" z3="27.717" tolerance="1.5" /></volume><volume type="exclusion" featureId="8143279373978322699" optional="false" disabled="false" weight="1.0" id="feature33"><position x3="22.327" y3="0.095" z3="25.639" tolerance="1.0" /></volume><volume type="exclusion" featureId="8143279517191723374" optional="false" disabled="false" weight="1.0" id="feature34"><position x3="33.802998" y3="4.562199" z3="31.0986" tolerance="1.5" /></volume><volume type="exclusion" featureId="8143279377814322701" optional="false" disabled="false" weight="1.0" id="feature35"><position x3="22.809" y3="-1.644" z3="28.836" tolerance="1.0" /></volume><volume type="exclusion" featureId="8143279450682723351" optional="false" disabled="false" weight="1.0" id="feature36"><position x3="38.287" y3="1.486" z3="29.408" tolerance="1.0" /></volume><volume type="exclusion" featureId="8143279547128623951" optional="false" disabled="false" weight="1.0" id="feature37"><position x3="27.074333" y3="-2.807667" z3="16.31" tolerance="1.5" /></volume><volume type="exclusion" featureId="8143279693327624937" optional="false" disabled="false" weight="1.0" id="feature38"><position x3="37.26" y3="-6.345" z3="19.35" tolerance="1.0" /></volume><volume type="exclusion" featureId="8143279521130123377" optional="false" disabled="false" weight="1.0" id="feature39"><position x3="36.087" y3="5.966" z3="30.162" tolerance="1.5" /></volume><volume type="exclusion" featureId="8143279686472424934" optional="false" disabled="false" weight="1.0" id="feature40"><position x3="39.994" y3="3.335" z3="26.777" tolerance="1.0" /></volume><volume type="exclusion" featureId="8143279544497323901" optional="false" disabled="false" weight="1.0" id="feature41"><position x3="31.941334" y3="-0.428" z3="14.084333" tolerance="1.5" /></volume><volume type="exclusion" featureId="8143279604441124090" optional="false" disabled="false" weight="1.0" id="feature42"><position x3="30.556334" y3="-6.448334" z3="12.233333" tolerance="1.5" /></volume></pharmacophore></alignmentElement><alignmentElement name="(1YIM) [A] CM4600" id="alignmentElement14" flagCode="010000000"><pharmacophore name="(1YIM) [A] CM4600" id="pharmacophore0" pharmacophoreType="LIGAND_SCOUT"><point name="H" featureId="8280819999008629854" optional="true" disabled="false" weight="1.0" id="feature0" invAndEnvAtomSerials="[1963][642, 660, 661, 662, 769, 770, 771, 772, 773, 774, 922, 924, 958, 959, 960]"><position x3="29.597" y3="1.317999" z3="28.667" tolerance="1.5" /></point><point name="H" featureId="8280820084667130702" optional="true" disabled="false" weight="1.0" id="feature1" invAndEnvAtomSerials="[1971, 1972, 1973, 1974, 1975, 1976][1736, 1737, 1738, 301, 303, 321, 324]"><position x3="32.34022" y3="-2.460112" z3="25.057388" tolerance="1.5" /></point><point name="H" featureId="8280820046069629927" optional="true" disabled="false" weight="1.0" id="feature2" invAndEnvAtomSerials="[1955, 1956, 1957, 1958, 1960, 1961][317, 318, 319, 321, 324, 632, 633, 634, 660, 661, 662, 769, 770, 771, 772, 773, 774]"><position x3="27.621067" y3="-1.976001" z3="27.357466" tolerance="1.5" /></point><point name="H" featureId="8280820258210631405" optional="false" disabled="false" weight="1.0" id="feature3" invAndEnvAtomSerials="[1964, 1965, 1966, 1967, 1969, 1970][1736, 1737, 1738, 276, 607, 608, 609, 642, 922, 924, 925]"><position x3="33.890633" y3="0.8202" z3="28.1461" tolerance="1.5" /></point><point name="PI" featureId="8280820118915931353" optional="false" disabled="true" weight="1.0" id="feature4" invAndEnvAtomSerials="[1980][330, 331, 332]"><position x3="32.797" y3="-4.287" z3="19.805" tolerance="1.5" /></point><vector name="HBA" featureId="8280820251540831362" pointsToLigand="true" hasSyntheticProjectedPoint="false" optional="false" disabled="false" weight="1.0" id="feature5" invAndEnvAtomSerials="[1959][694]"><origin x3="22.889" y3="-2.062" z3="28.703" tolerance="1.9499999" /><target x3="25.299" y3="-0.988" z3="26.628" tolerance="1.5" /></vector><vector name="HBA" featureId="8280820247951431360" pointsToLigand="true" hasSyntheticProjectedPoint="false" optional="false" disabled="false" weight="1.0" id="feature6" invAndEnvAtomSerials="[1959][1993]"><origin x3="22.449" y3="0.034" z3="25.729" tolerance="1.9499999" /><target x3="25.299" y3="-0.988" z3="26.628" tolerance="1.5" /></vector><vector name="HBA" featureId="8280820131656931354" pointsToLigand="true" hasSyntheticProjectedPoint="false" optional="false" disabled="false" weight="1.0" id="feature7" invAndEnvAtomSerials="[1968][1727]"><origin x3="38.407" y3="1.311" z3="29.256" tolerance="1.9499999" /><target x3="36.307" y3="2.147" z3="27.956" tolerance="1.5" /></vector><vector name="HBD" featureId="8280820141668131356" pointsToLigand="false" hasSyntheticProjectedPoint="false" optional="false" disabled="false" weight="1.0" id="feature8" invAndEnvAtomSerials="[1959][630]"><origin x3="25.299" y3="-0.988" z3="26.628" tolerance="1.5" /><target x3="24.364" y3="2.315" z3="26.2" tolerance="1.9499999" /></vector><vector name="HBD" featureId="8280820144865631358" pointsToLigand="false" hasSyntheticProjectedPoint="false" optional="false" disabled="false" weight="1.0" id="feature9" invAndEnvAtomSerials="[1959][352]"><origin x3="25.299" y3="-0.988" z3="26.628" tolerance="1.5" /><target x3="24.205" y3="-3.215" z3="25.646" tolerance="1.9499999" /></vector><vector name="HBD" featureId="8280820289775631893" pointsToLigand="false" hasSyntheticProjectedPoint="false" optional="false" disabled="false" weight="1.0" id="feature10" invAndEnvAtomSerials="[1968][1703]"><origin x3="36.307" y3="2.147" z3="27.956" tolerance="1.5" /><target x3="37.005" y3="3.33" z3="25.002" tolerance="1.9499999" /></vector><volume type="exclusion" featureId="8280820260679231447" optional="false" disabled="false" weight="1.0" id="feature11"><position x3="31.505999" y3="3.416666" z3="23.493666" tolerance="1.5" /></volume><volume type="exclusion" featureId="8280820008954629875" optional="false" disabled="false" weight="1.0" id="feature12"><position x3="31.261" y3="4.939" z3="27.096" tolerance="1.5" /></volume><volume type="exclusion" featureId="8280820047857329955" optional="false" disabled="false" weight="1.0" id="feature13"><position x3="28.8556" y3="-4.1652" z3="23.8664" tolerance="1.5" /></volume><volume type="exclusion" featureId="8280820080235230701" optional="false" disabled="false" weight="1.0" id="feature14"><position x3="35.832333" y3="-0.083" z3="24.348331" tolerance="1.5" /></volume><volume type="exclusion" featureId="8280820047044129941" optional="false" disabled="false" weight="1.0" id="feature15"><position x3="26.505667" y3="-0.399667" z3="22.768665" tolerance="1.5" /></volume><volume type="exclusion" featureId="8280820010653329905" optional="false" disabled="false" weight="1.0" id="feature16"><position x3="28.19575" y3="-2.046889" z3="32.489025" tolerance="1.5" /></volume><volume type="exclusion" featureId="8280820298987831895" optional="false" disabled="false" weight="1.0" id="feature17"><position x3="30.867" y3="-6.593" z3="28.747" tolerance="1.0" /></volume><volume type="exclusion" featureId="8280820307965831897" optional="false" disabled="false" weight="1.0" id="feature18"><position x3="25.061" y3="2.033" z3="23.912" tolerance="1.0" /></volume><volume type="exclusion" featureId="8280820141955431357" optional="false" disabled="false" weight="1.0" id="feature19"><position x3="24.364" y3="2.315" z3="26.2" tolerance="1.0" /></volume><volume type="exclusion" featureId="8280820007391929862" optional="false" disabled="false" weight="1.0" id="feature20"><position x3="25.474667" y3="0.964999" z3="31.219666" tolerance="1.5" /></volume><volume type="exclusion" featureId="8280820009301129879" optional="false" disabled="false" weight="1.0" id="feature21"><position x3="28.99" y3="4.805666" z3="31.293667" tolerance="1.5" /></volume><volume type="exclusion" featureId="8280819997243629853" optional="false" disabled="false" weight="1.0" id="feature22"><position x3="33.8844" y3="4.4544" z3="31.188398" tolerance="1.5" /></volume><volume type="exclusion" featureId="8280820300747331896" optional="false" disabled="false" weight="1.0" id="feature23"><position x3="32.35" y3="-7.057" z3="25.237" tolerance="1.0" /></volume><volume type="exclusion" featureId="8280820145033131359" optional="false" disabled="false" weight="1.0" id="feature24"><position x3="24.205" y3="-3.215" z3="25.646" tolerance="1.0" /></volume><volume type="exclusion" featureId="8280820314632131898" optional="false" disabled="false" weight="1.0" id="feature25"><position x3="35.728" y3="4.967" z3="26.177" tolerance="1.0" /></volume><volume type="exclusion" featureId="8280820289996531894" optional="false" disabled="false" weight="1.0" id="feature26"><position x3="37.005" y3="3.33" z3="25.002" tolerance="1.0" /></volume><volume type="exclusion" featureId="8280820261288931457" optional="false" disabled="false" weight="1.0" id="feature27"><position x3="36.879" y3="-3.936001" z3="29.842" tolerance="1.5" /></volume><volume type="exclusion" featureId="8280820251716331363" optional="false" disabled="false" weight="1.0" id="feature28"><position x3="22.889" y3="-2.062" z3="28.703" tolerance="1.0" /></volume><volume type="exclusion" featureId="8280820132866031355" optional="false" disabled="false" weight="1.0" id="feature29"><position x3="38.407" y3="1.311" z3="29.256" tolerance="1.0" /></volume><volume type="exclusion" featureId="8280820248266931361" optional="false" disabled="false" weight="1.0" id="feature30"><position x3="22.449" y3="0.034" z3="25.729" tolerance="1.0" /></volume><volume type="exclusion" featureId="8280820317129231900" optional="false" disabled="false" weight="1.0" id="feature31"><position x3="38.747" y3="0.482" z3="24.454" tolerance="1.0" /></volume><volume type="exclusion" featureId="8280820048498829968" optional="false" disabled="false" weight="1.0" id="feature32"><position x3="25.120667" y3="-6.656334" z3="27.734667" tolerance="1.5" /></volume><volume type="exclusion" featureId="8280820259711031432" optional="false" disabled="false" weight="1.0" id="feature33"><position x3="36.154" y3="5.637" z3="30.13" tolerance="1.5" /></volume><volume type="exclusion" featureId="8280820086004630725" optional="false" disabled="false" weight="1.0" id="feature34"><position x3="33.957" y3="-7.58" z3="23.353" tolerance="1.5" /></volume><volume type="exclusion" featureId="8280820315972231899" optional="false" disabled="false" weight="1.0" id="feature35"><position x3="40.151" y3="3.172" z3="26.742" tolerance="1.0" /></volume></pharmacophore></alignmentElement><alignmentElement name="(1YIN) [A] CM3600" id="alignmentElement15" flagCode="010000000"><pharmacophore name="(1YIN) [A] CM3600" id="pharmacophore0" pharmacophoreType="LIGAND_SCOUT"><point name="H" featureId="8285341717306632643" optional="false" disabled="false" weight="1.0" id="feature0" invAndEnvAtomSerials="[1923, 1924, 1925, 1926, 1928, 1930][294, 295, 296, 317, 318, 319, 321, 324, 632, 633, 634, 660, 661, 662, 769, 770, 771, 772, 773, 774]"><position x3="28.0154" y3="-2.327" z3="27.602999" tolerance="1.5" /></point><point name="H" featureId="8285341677340132512" optional="false" disabled="true" weight="1.0" id="feature1" invAndEnvAtomSerials="[1929][632, 633, 634, 642, 660, 661, 662]"><position x3="27.549" y3="0.748" z3="27.281" tolerance="1.5" /></point><point name="H" featureId="8285341760416633449" optional="false" disabled="false" weight="1.0" id="feature2" invAndEnvAtomSerials="[1932][642, 660, 661, 662, 769, 770, 771, 772, 773, 774, 922, 924, 958, 959, 960]"><position x3="30.089" y3="1.271999" z3="29.137" tolerance="1.5" /></point><point name="H" featureId="8285341835852833529" optional="false" disabled="false" weight="1.0" id="feature3" invAndEnvAtomSerials="[1940, 1941, 1942, 1943, 1944, 1945][1736, 1737, 1738, 301, 303, 321, 324]"><position x3="32.523724" y3="-2.318612" z3="25.223722" tolerance="1.5" /></point><point name="H" featureId="8285341654724131981" optional="false" disabled="false" weight="1.0" id="feature4" invAndEnvAtomSerials="[1933, 1934, 1935, 1936, 1938, 1939][1736, 1737, 1738, 276, 642, 922, 924, 925]"><position x3="34.08663" y3="0.905866" z3="28.277933" tolerance="1.5" /></point><point name="PI" featureId="8285341757666433435" optional="false" disabled="true" weight="1.0" id="feature5" invAndEnvAtomSerials="[1949][330, 331, 332]"><position x3="32.94" y3="-4.226" z3="19.805" tolerance="1.5" /></point><vector name="HBA" featureId="8285341784623433522" pointsToLigand="true" hasSyntheticProjectedPoint="false" optional="false" disabled="false" weight="1.0" id="feature6" invAndEnvAtomSerials="[1927][694]"><origin x3="23.191" y3="-2.065" z3="28.905" tolerance="1.9499999" /><target x3="25.662" y3="-0.988" z3="26.946" tolerance="1.5" /></vector><vector name="HBA" featureId="8285341782909333520" pointsToLigand="true" hasSyntheticProjectedPoint="false" optional="false" disabled="false" weight="1.0" id="feature7" invAndEnvAtomSerials="[1927][1996]"><origin x3="22.515" y3="0.039" z3="25.89" tolerance="1.9499999" /><target x3="25.662" y3="-0.988" z3="26.946" tolerance="1.5" /></vector><vector name="HBD" featureId="8285341787262533524" pointsToLigand="false" hasSyntheticProjectedPoint="false" optional="false" disabled="false" weight="1.0" id="feature8" invAndEnvAtomSerials="[1927][630]"><origin x3="25.662" y3="-0.988" z3="26.946" tolerance="1.5" /><target x3="24.418" y3="2.332" z3="26.21" tolerance="1.9499999" /></vector><vector name="HBD" featureId="8285341790815533526" pointsToLigand="false" hasSyntheticProjectedPoint="false" optional="true" disabled="false" weight="1.0" id="feature9" invAndEnvAtomSerials="[1927][352]"><origin x3="25.662" y3="-0.988" z3="26.946" tolerance="1.5" /><target x3="24.77" y3="-3.367" z3="25.807" tolerance="1.9499999" /></vector><vector name="HBD" featureId="8285341587522931954" pointsToLigand="false" hasSyntheticProjectedPoint="false" optional="true" disabled="false" weight="1.0" id="feature10" invAndEnvAtomSerials="[1937][1703]"><origin x3="36.449" y3="2.295" z3="28.027" tolerance="1.5" /><target x3="37.09" y3="3.428" z3="24.96" tolerance="1.9499999" /></vector><volume type="exclusion" featureId="8285341719821432694" optional="false" disabled="false" weight="1.0" id="feature11"><position x3="29.2012" y3="-4.110401" z3="23.9548" tolerance="1.5" /></volume><volume type="exclusion" featureId="8285341679474732558" optional="false" disabled="false" weight="1.0" id="feature12"><position x3="26.545668" y3="-0.238001" z3="22.622" tolerance="1.5" /></volume><volume type="exclusion" featureId="8285341790963533527" optional="false" disabled="false" weight="1.0" id="feature13"><position x3="24.77" y3="-3.367" z3="25.807" tolerance="1.0" /></volume><volume type="exclusion" featureId="8285341657396232023" optional="false" disabled="false" weight="1.0" id="feature14"><position x3="31.416" y3="4.912" z3="27.263" tolerance="1.5" /></volume><volume type="exclusion" featureId="8285341676995932511" optional="false" disabled="false" weight="1.0" id="feature15"><position x3="25.627" y3="0.925999" z3="31.262999" tolerance="1.5" /></volume><volume type="exclusion" featureId="8285341787447033525" optional="false" disabled="false" weight="1.0" id="feature16"><position x3="24.418" y3="2.332" z3="26.21" tolerance="1.0" /></volume><volume type="exclusion" featureId="8285341875386134110" optional="false" disabled="false" weight="1.0" id="feature17"><position x3="25.207" y3="2.125" z3="23.941" tolerance="1.0" /></volume><volume type="exclusion" featureId="8285341719214732686" optional="false" disabled="false" weight="1.0" id="feature18"><position x3="28.262054" y3="-2.096889" z3="32.735554" tolerance="1.5" /></volume><volume type="exclusion" featureId="8285341876916134111" optional="false" disabled="false" weight="1.0" id="feature19"><position x3="26.172" y3="4.357" z3="26.833" tolerance="1.0" /></volume><volume type="exclusion" featureId="8285341720883932711" optional="false" disabled="false" weight="1.0" id="feature20"><position x3="31.432667" y3="-4.756" z3="31.429667" tolerance="1.5" /></volume><volume type="exclusion" featureId="8285341864426934107" optional="false" disabled="false" weight="1.0" id="feature21"><position x3="30.989" y3="-6.493" z3="28.94" tolerance="1.0" /></volume><volume type="exclusion" featureId="8285341784824133523" optional="false" disabled="false" weight="1.0" id="feature22"><position x3="23.191" y3="-2.065" z3="28.905" tolerance="1.0" /></volume><volume type="exclusion" featureId="8285341761413033466" optional="false" disabled="false" weight="1.0" id="feature23"><position x3="29.081333" y3="4.812999" z3="31.352667" tolerance="1.5" /></volume><volume type="exclusion" featureId="8285341783176333521" optional="false" disabled="false" weight="1.0" id="feature24"><position x3="22.515" y3="0.039" z3="25.89" tolerance="1.0" /></volume><volume type="exclusion" featureId="8285341866758434108" optional="false" disabled="false" weight="1.0" id="feature25"><position x3="32.452" y3="-6.929" z3="25.455" tolerance="1.0" /></volume><volume type="exclusion" featureId="8285341650236131980" optional="false" disabled="false" weight="1.0" id="feature26"><position x3="35.963665" y3="-0.097667" z3="23.909332" tolerance="1.5" /></volume><volume type="exclusion" featureId="8285341878250434112" optional="false" disabled="false" weight="1.0" id="feature27"><position x3="23.196" y3="1.851" z3="29.76" tolerance="1.0" /></volume><volume type="exclusion" featureId="8285341720196432699" optional="false" disabled="false" weight="1.0" id="feature28"><position x3="25.271666" y3="-6.906334" z3="27.810333" tolerance="1.5" /></volume><volume type="exclusion" featureId="8285341657127532019" optional="false" disabled="false" weight="1.0" id="feature29"><position x3="36.177" y3="-3.831001" z3="29.94" tolerance="1.5" /></volume><volume type="exclusion" featureId="8285341656083432005" optional="false" disabled="false" weight="1.0" id="feature30"><position x3="33.9834" y3="4.570199" z3="31.1122" tolerance="1.5" /></volume><volume type="exclusion" featureId="8285341884088534113" optional="false" disabled="false" weight="1.0" id="feature31"><position x3="35.736" y3="5.072" z3="26.005" tolerance="1.0" /></volume><volume type="exclusion" featureId="8285341836689433542" optional="false" disabled="false" weight="1.0" id="feature32"><position x3="34.204" y3="-7.373001" z3="23.729" tolerance="1.5" /></volume><volume type="exclusion" featureId="8285341588389131955" optional="false" disabled="false" weight="1.0" id="feature33"><position x3="37.09" y3="3.428" z3="24.96" tolerance="1.0" /></volume><volume type="exclusion" featureId="8285341872300534109" optional="false" disabled="false" weight="1.0" id="feature34"><position x3="28.54" y3="-6.762" z3="20.654" tolerance="1.0" /></volume><volume type="exclusion" featureId="8285341656375432006" optional="false" disabled="false" weight="1.0" id="feature35"><position x3="36.08" y3="4.894999" z3="29.744" tolerance="1.5" /></volume></pharmacophore></alignmentElement><alignmentElement name="(2BJ4) [A] OHT1529" id="alignmentElement16" flagCode="010000000"><pharmacophore name="(2BJ4) [A] OHT1529" id="pharmacophore0" pharmacophoreType="LIGAND_SCOUT"><point name="H" featureId="30517093215813293" optional="false" disabled="false" weight="1.0" id="feature0" invAndEnvAtomSerials="[3696, 3697, 3698, 3699, 3701, 3702][269, 270, 271, 300, 303, 616, 617, 618, 644, 645, 646, 753, 754, 755, 756, 757, 758]"><position x3="22.054766" y3="39.355865" z3="31.241034" tolerance="1.5" /></point><point name="H" featureId="30517111190394162" optional="false" disabled="false" weight="1.0" id="feature1" invAndEnvAtomSerials="[3703, 3704, 3705, 3706, 3713, 3714][1707, 1708, 1709, 251, 276, 278, 300, 303, 579, 581, 582, 583, 584, 585, 591, 592, 593]"><position x3="19.989222" y3="35.211" z3="31.712442" tolerance="1.5" /></point><point name="H" featureId="30517109373414069" optional="false" disabled="false" weight="1.0" id="feature2" invAndEnvAtomSerials="[3686][626, 644, 645, 646, 753, 754, 755, 756, 757, 758, 897, 899, 900, 906, 907, 908, 909, 910, 911, 933, 934, 935]"><position x3="22.328" y3="37.83" z3="26.473" tolerance="1.5" /></point><point name="H" featureId="30517143922934728" optional="false" disabled="false" weight="1.0" id="feature3" invAndEnvAtomSerials="[3689, 3690, 3691, 3692, 3693, 3694][1707, 1708, 1709, 251, 626, 897, 899, 900]"><position x3="20.781555" y3="34.123833" z3="27.261473" tolerance="1.5" /></point><point name="PI" featureId="30517138917894726" optional="false" disabled="true" weight="1.0" id="feature4" invAndEnvAtomSerials="[3710][309, 310, 311]"><position x3="16.348" y3="33.354" z3="36.083" tolerance="1.5" /></point><vector name="HBA" featureId="30517100732034065" pointsToLigand="true" hasSyntheticProjectedPoint="false" optional="false" disabled="false" weight="1.0" id="feature5" invAndEnvAtomSerials="[3700][678]"><origin x3="24.575" y3="44.124" z3="32.672" tolerance="1.9499999" /><target x3="22.576" y3="41.788" z3="32.475" tolerance="1.5" /></vector><vector name="HBA" featureId="30517100510284063" pointsToLigand="true" hasSyntheticProjectedPoint="false" optional="false" disabled="false" weight="1.0" id="feature6" invAndEnvAtomSerials="[3700][3767]"><origin x3="21.16" y3="44.883" z3="32.761" tolerance="1.9499999" /><target x3="22.576" y3="41.788" z3="32.475" tolerance="1.5" /></vector><vector name="HBD" featureId="30517129356004724" pointsToLigand="false" hasSyntheticProjectedPoint="false" optional="false" disabled="false" weight="1.0" id="feature7" invAndEnvAtomSerials="[3700][330]"><origin x3="22.576" y3="41.788" z3="32.475" tolerance="1.5" /><target x3="22.129" y3="41.614" z3="35.134" tolerance="1.9499999" /></vector><vector name="HBD" featureId="30517090886323289" pointsToLigand="false" hasSyntheticProjectedPoint="false" optional="false" disabled="true" weight="1.0" id="feature8" invAndEnvAtomSerials="[3710][310]"><origin x3="16.348" y3="33.354" z3="36.083" tolerance="1.5" /><target x3="17.737" y3="34.515" z3="38.061" tolerance="1.9499999" /></vector><volume type="exclusion" featureId="30517094227113371" optional="false" disabled="false" weight="1.0" id="feature9"><position x3="20.205599" y3="37.4842" z3="35.1596" tolerance="1.5" /></volume><volume type="exclusion" featureId="30517111864054215" optional="false" disabled="false" weight="1.0" id="feature10"><position x3="16.265665" y3="37.976334" z3="28.246666" tolerance="1.5" /></volume><volume type="exclusion" featureId="30517094378583383" optional="false" disabled="false" weight="1.0" id="feature11"><position x3="18.038334" y3="41.27667" z3="33.40333" tolerance="1.5" /></volume><volume type="exclusion" featureId="30517094045913352" optional="false" disabled="false" weight="1.0" id="feature12"><position x3="26.113998" y3="35.57933" z3="30.712334" tolerance="1.5" /></volume><volume type="exclusion" featureId="30517149565785255" optional="false" disabled="false" weight="1.0" id="feature13"><position x3="25.106" y3="35.101" z3="33.514" tolerance="1.0" /></volume><volume type="exclusion" featureId="30517110300314136" optional="false" disabled="false" weight="1.0" id="feature14"><position x3="18.587" y3="38.885" z3="25.166" tolerance="1.5" /></volume><volume type="exclusion" featureId="30517129625694725" optional="false" disabled="false" weight="1.0" id="feature15"><position x3="22.129" y3="41.614" z3="35.134" tolerance="1.0" /></volume><volume type="exclusion" featureId="30517092096243292" optional="false" disabled="false" weight="1.0" id="feature16"><position x3="27.010527" y3="39.41172" z3="28.851723" tolerance="1.5" /></volume><volume type="exclusion" featureId="30517149939655256" optional="false" disabled="false" weight="1.0" id="feature17"><position x3="22.239" y3="33.421" z3="35.382" tolerance="1.0" /></volume><volume type="exclusion" featureId="30517112104574240" optional="false" disabled="false" weight="1.0" id="feature18"><position x3="17.273666" y3="32.23033" z3="29.643333" tolerance="1.5" /></volume><volume type="exclusion" featureId="30517111638034199" optional="false" disabled="false" weight="1.0" id="feature19"><position x3="14.517111" y3="37.03461" z3="32.355057" tolerance="1.5" /></volume><volume type="exclusion" featureId="30517151249585257" optional="false" disabled="false" weight="1.0" id="feature20"><position x3="19.364" y3="43.504" z3="27.556" tolerance="1.0" /></volume><volume type="exclusion" featureId="30517111332814164" optional="false" disabled="false" weight="1.0" id="feature21"><position x3="22.237" y3="30.801" z3="30.28" tolerance="1.5" /></volume><volume type="exclusion" featureId="30517093929973349" optional="false" disabled="false" weight="1.0" id="feature22"><position x3="24.791332" y3="42.934334" z3="28.060667" tolerance="1.5" /></volume><volume type="exclusion" featureId="30517100579954064" optional="false" disabled="false" weight="1.0" id="feature23"><position x3="21.16" y3="44.883" z3="32.761" tolerance="1.0" /></volume><volume type="exclusion" featureId="30517100798784066" optional="false" disabled="false" weight="1.0" id="feature24"><position x3="24.575" y3="44.124" z3="32.672" tolerance="1.0" /></volume><volume type="exclusion" featureId="30517151823045258" optional="false" disabled="false" weight="1.0" id="feature25"><position x3="16.841" y3="34.654" z3="24.569" tolerance="1.0" /></volume><volume type="exclusion" featureId="30517109542634077" optional="false" disabled="false" weight="1.0" id="feature26"><position x3="22.502666" y3="41.423" z3="23.728" tolerance="1.5" /></volume><volume type="exclusion" featureId="30517110015334111" optional="false" disabled="false" weight="1.0" id="feature27"><position x3="21.4792" y3="36.5464" z3="22.493599" tolerance="1.5" /></volume><volume type="exclusion" featureId="30517110581984161" optional="false" disabled="false" weight="1.0" id="feature28"><position x3="20.751" y3="31.603" z3="36.27" tolerance="1.5" /></volume><volume type="exclusion" featureId="30517109915074106" optional="false" disabled="false" weight="1.0" id="feature29"><position x3="27.412527" y3="36.72472" z3="24.677805" tolerance="1.5" /></volume><volume type="exclusion" featureId="30517091013153290" optional="false" disabled="false" weight="1.0" id="feature30"><position x3="17.737" y3="34.515" z3="38.061" tolerance="1.0" /></volume><volume type="exclusion" featureId="30517110429984146" optional="false" disabled="false" weight="1.0" id="feature31"><position x3="20.079" y3="34.04" z3="22.581" tolerance="1.5" /></volume></pharmacophore></alignmentElement><alignmentElement name="(2IOG) [A] IOG600" id="alignmentElement17" flagCode="010000000"><pharmacophore name="(2IOG) [A] IOG600" id="pharmacophore0" pharmacophoreType="LIGAND_SCOUT"><point name="H" featureId="8292705183684137740" optional="false" disabled="false" weight="1.0" id="feature0" invAndEnvAtomSerials="[1957, 1958, 1959, 1960, 1961, 1962][1723, 1724, 1725, 308, 311, 582, 584, 585, 586, 587, 588, 594, 595, 596]"><position x3="33.16453" y3="-1.765934" z3="24.644665" tolerance="1.5" /></point><point name="H" featureId="8292705144319836944" optional="false" disabled="false" weight="1.0" id="feature1" invAndEnvAtomSerials="[1939, 1940, 1941, 1942, 1944, 1945][308, 311, 619, 620, 621, 647, 648, 649, 756, 757, 758, 759, 760, 761]"><position x3="27.572634" y3="-0.403367" z3="27.181534" tolerance="1.5" /></point><point name="H" featureId="8292705214666338343" optional="false" disabled="false" weight="1.0" id="feature2" invAndEnvAtomSerials="[1948, 1949][281, 282, 283, 629, 756, 757, 758, 759, 760, 761, 888, 909, 911, 912, 918, 919, 920, 921, 922, 923, 945, 946, 947]"><position x3="32.317" y3="1.368999" z3="30.716" tolerance="1.5" /></point><point name="H" featureId="8292705083055436298" optional="false" disabled="true" weight="1.0" id="feature3" invAndEnvAtomSerials="[1963, 1964, 1965, 1966, 1967, 1968][1751, 865, 866, 867, 912]"><position x3="37.932888" y3="0.009416" z3="29.170166" tolerance="1.5" /></point><point name="PI" featureId="8292705071292936208" optional="true" disabled="false" weight="1.0" id="feature4" invAndEnvAtomSerials="[1972][317, 318, 319]"><position x3="32.615" y3="-4.121" z3="19.929" tolerance="1.5" /></point><vector name="HBA" featureId="8292704883610436190" pointsToLigand="true" hasSyntheticProjectedPoint="false" optional="false" disabled="false" weight="1.0" id="feature5" invAndEnvAtomSerials="[1943][1982]"><origin x3="22.452" y3="0.049" z3="25.727" tolerance="1.9499999" /><target x3="25.017" y3="-1.332" z3="26.882" tolerance="1.5" /></vector><vector name="HBA" featureId="8292704884842136192" pointsToLigand="true" hasSyntheticProjectedPoint="false" optional="false" disabled="false" weight="1.0" id="feature6" invAndEnvAtomSerials="[1943][681]"><origin x3="22.535" y3="-1.64" z3="28.974" tolerance="1.9499999" /><target x3="25.017" y3="-1.332" z3="26.882" tolerance="1.5" /></vector><vector name="HBD" featureId="8292704870763636188" pointsToLigand="false" hasSyntheticProjectedPoint="false" optional="false" disabled="true" weight="1.0" id="feature7" invAndEnvAtomSerials="[1956][2022]"><origin x3="35.425" y3="-2.118" z3="26.59" tolerance="1.5" /><target x3="36.994" y3="-4.612" z3="26.662" tolerance="1.9499999" /></vector><vector name="HBD" featureId="8292705025236736194" pointsToLigand="false" hasSyntheticProjectedPoint="false" optional="false" disabled="false" weight="1.0" id="feature8" invAndEnvAtomSerials="[1943][339]"><origin x3="25.017" y3="-1.332" z3="26.882" tolerance="1.5" /><target x3="24.706" y3="-3.418" z3="25.415" tolerance="1.9499999" /></vector><volume type="exclusion" featureId="8292705217252138383" optional="false" disabled="false" weight="1.0" id="feature9"><position x3="31.459665" y3="-3.773" z3="30.346" tolerance="1.5" /></volume><volume type="exclusion" featureId="8292705179995137739" optional="false" disabled="false" weight="1.0" id="feature10"><position x3="31.142" y3="3.469999" z3="23.711666" tolerance="1.5" /></volume><volume type="exclusion" featureId="8292705218378538396" optional="false" disabled="false" weight="1.0" id="feature11"><position x3="30.822998" y3="5.196" z3="27.126" tolerance="1.5" /></volume><volume type="exclusion" featureId="8292705148687237014" optional="false" disabled="false" weight="1.0" id="feature12"><position x3="28.826" y3="-3.988601" z3="23.532" tolerance="1.5" /></volume><volume type="exclusion" featureId="8292705147052036993" optional="false" disabled="false" weight="1.0" id="feature13"><position x3="27.926222" y3="-1.719112" z3="32.369083" tolerance="1.5" /></volume><volume type="exclusion" featureId="8292705185157937768" optional="false" disabled="false" weight="1.0" id="feature14"><position x3="36.139" y3="-0.258667" z3="22.630667" tolerance="1.5" /></volume><volume type="exclusion" featureId="8292705214333638342" optional="false" disabled="false" weight="1.0" id="feature15"><position x3="33.497" y3="4.889799" z3="31.113998" tolerance="1.5" /></volume><volume type="exclusion" featureId="8292705246969138495" optional="false" disabled="false" weight="1.0" id="feature16"><position x3="32.335" y3="-6.86" z3="24.869" tolerance="1.0" /></volume><volume type="exclusion" featureId="8292705077532636297" optional="false" disabled="false" weight="1.0" id="feature17"><position x3="35.734" y3="4.409999" z3="29.64" tolerance="1.5" /></volume><volume type="exclusion" featureId="8292705148239237010" optional="false" disabled="false" weight="1.0" id="feature18"><position x3="25.939667" y3="-0.221667" z3="22.753668" tolerance="1.5" /></volume><volume type="exclusion" featureId="8292705273032138501" optional="false" disabled="false" weight="1.0" id="feature19"><position x3="35.749" y3="4.914" z3="26.163" tolerance="1.0" /></volume><volume type="exclusion" featureId="8292704871548436189" optional="false" disabled="false" weight="1.0" id="feature20"><position x3="36.994" y3="-4.612" z3="26.662" tolerance="1.0" /></volume><volume type="exclusion" featureId="8292705187086137808" optional="false" disabled="false" weight="1.0" id="feature21"><position x3="30.921165" y3="0.705555" z3="20.179167" tolerance="1.5" /></volume><volume type="exclusion" featureId="8292705217637038387" optional="false" disabled="false" weight="1.0" id="feature22"><position x3="28.742666" y3="5.093333" z3="31.357" tolerance="1.5" /></volume><volume type="exclusion" featureId="8292705025578136195" optional="false" disabled="false" weight="1.0" id="feature23"><position x3="24.706" y3="-3.418" z3="25.415" tolerance="1.0" /></volume><volume type="exclusion" featureId="8292705140421936943" optional="false" disabled="false" weight="1.0" id="feature24"><position x3="25.113667" y3="1.252333" z3="31.393665" tolerance="1.5" /></volume><volume type="exclusion" featureId="8292705261528438498" optional="false" disabled="false" weight="1.0" id="feature25"><position x3="25.582" y3="4.594" z3="26.858" tolerance="1.0" /></volume><volume type="exclusion" featureId="8292705260008638497" optional="false" disabled="false" weight="1.0" id="feature26"><position x3="24.684" y3="2.177" z3="24.038" tolerance="1.0" /></volume><volume type="exclusion" featureId="8292705221439238449" optional="false" disabled="false" weight="1.0" id="feature27"><position x3="34.565" y3="-2.476001" z3="34.417" tolerance="1.5" /></volume><volume type="exclusion" featureId="8292705215090438344" optional="false" disabled="false" weight="1.0" id="feature28"><position x3="31.751917" y3="-0.004056" z3="35.42586" tolerance="1.5" /></volume><volume type="exclusion" featureId="8292705268067938500" optional="false" disabled="false" weight="1.0" id="feature29"><position x3="37.267" y3="1.68" z3="33.59" tolerance="1.0" /></volume><volume type="exclusion" featureId="8292704884993736193" optional="false" disabled="false" weight="1.0" id="feature30"><position x3="22.535" y3="-1.64" z3="28.974" tolerance="1.0" /></volume><volume type="exclusion" featureId="8292704883917436191" optional="false" disabled="false" weight="1.0" id="feature31"><position x3="22.452" y3="0.049" z3="25.727" tolerance="1.0" /></volume><volume type="exclusion" featureId="8292705255099138496" optional="false" disabled="false" weight="1.0" id="feature32"><position x3="28.332" y3="-6.885" z3="20.387" tolerance="1.0" /></volume><volume type="exclusion" featureId="8292705083636936304" optional="false" disabled="false" weight="1.0" id="feature33"><position x3="39.44698" y3="-3.3114" z3="32.878555" tolerance="1.5" /></volume><volume type="exclusion" featureId="8292705084974736328" optional="false" disabled="false" weight="1.0" id="feature34"><position x3="42.3" y3="-0.713" z3="29.694" tolerance="1.5" /></volume><volume type="exclusion" featureId="8292705266090538499" optional="false" disabled="false" weight="1.0" id="feature35"><position x3="40.627" y3="3.308" z3="33.16" tolerance="1.0" /></volume><volume type="exclusion" featureId="8292705282887838502" optional="false" disabled="false" weight="1.0" id="feature36"><position x3="36.601" y3="-6.595" z3="18.636" tolerance="1.0" /></volume></pharmacophore></alignmentElement><alignmentElement name="(2JF9) [A] OHT600" id="alignmentElement18" flagCode="010000000"><pharmacophore name="(2JF9) [A] OHT600" id="pharmacophore0" pharmacophoreType="LIGAND_SCOUT"><point name="H" featureId="8299572110794341168" optional="false" disabled="false" weight="1.0" id="feature0" invAndEnvAtomSerials="[5368, 5369, 5370, 5371, 5373, 5374][342, 345, 658, 659, 660, 686, 687, 688, 795, 796, 797, 798, 799, 800]"><position x3="69.151665" y3="39.050167" z3="15.595833" tolerance="1.5" /></point><point name="H" featureId="8299572220152042029" optional="false" disabled="false" weight="1.0" id="feature1" invAndEnvAtomSerials="[5375, 5376, 5377, 5378, 5385, 5386][1682, 1683, 1684, 294, 342, 345, 633, 634, 635]"><position x3="66.876114" y3="34.962944" z3="15.937499" tolerance="1.5" /></point><point name="H" featureId="8299572197881441944" optional="false" disabled="false" weight="1.0" id="feature2" invAndEnvAtomSerials="[5358][668, 795, 796, 797, 798, 799, 800, 944, 946, 947, 953, 954, 955, 956, 957, 958, 980, 981, 982]"><position x3="70.921" y3="37.245" z3="20.074" tolerance="1.5" /></point><point name="H" featureId="8299572079033040594" optional="true" disabled="true" weight="1.0" id="feature3" invAndEnvAtomSerials="[5361, 5362, 5363, 5364, 5365, 5366][1682, 1683, 1684, 1703, 294, 668, 944, 946, 947]"><position x3="68.44542" y3="34.075695" z3="20.164026" tolerance="1.5" /></point><point name="PI" featureId="8299572208018242025" optional="false" disabled="true" weight="1.0" id="feature4" invAndEnvAtomSerials="[5382][351, 352, 353]"><position x3="63.683" y3="31.89" z3="12.181" tolerance="1.5" /></point><vector name="HBA" featureId="8299572060351840584" pointsToLigand="true" hasSyntheticProjectedPoint="false" optional="false" disabled="false" weight="1.0" id="feature5" invAndEnvAtomSerials="[5372][5498]"><origin x3="71.966" y3="41.895" z3="11.531" tolerance="1.9499999" /><target x3="69.856" y3="41.095" z3="13.879" tolerance="1.5" /></vector><vector name="HBA" featureId="8299572062779540586" pointsToLigand="true" hasSyntheticProjectedPoint="false" optional="false" disabled="false" weight="1.0" id="feature6" invAndEnvAtomSerials="[5372][720]"><origin x3="70.497" y3="44.102" z3="13.878" tolerance="1.9499999" /><target x3="69.856" y3="41.095" z3="13.879" tolerance="1.5" /></vector><vector name="HBD" featureId="8299572070094640590" pointsToLigand="false" hasSyntheticProjectedPoint="false" optional="false" disabled="false" weight="1.0" id="feature7" invAndEnvAtomSerials="[5372][372]"><origin x3="69.856" y3="41.095" z3="13.879" tolerance="1.5" /><target x3="68.031" y3="41.18" z3="11.998" tolerance="1.9499999" /></vector><vector name="HBD" featureId="8299572067876640588" pointsToLigand="false" hasSyntheticProjectedPoint="false" optional="false" disabled="false" weight="1.0" id="feature8" invAndEnvAtomSerials="[5372][656]"><origin x3="69.856" y3="41.095" z3="13.879" tolerance="1.5" /><target x3="73.462" y3="40.276" z3="13.186" tolerance="1.9499999" /></vector><vector name="HBD" featureId="8299572249291442620" pointsToLigand="false" hasSyntheticProjectedPoint="false" optional="false" disabled="true" weight="1.0" id="feature9" invAndEnvAtomSerials="[5382][352]"><origin x3="63.683" y3="31.89" z3="12.181" tolerance="1.5" /><target x3="62.802" y3="34.153" z3="10.921" tolerance="1.9499999" /></vector><volume type="exclusion" featureId="8299572114750941247" optional="false" disabled="false" weight="1.0" id="feature10"><position x3="65.9244" y3="37.1382" z3="12.8056" tolerance="1.5" /></volume><volume type="exclusion" featureId="8299572111515441176" optional="false" disabled="false" weight="1.0" id="feature11"><position x3="70.12033" y3="37.527664" z3="10.956333" tolerance="1.5" /></volume><volume type="exclusion" featureId="8299572215843842028" optional="false" disabled="false" weight="1.0" id="feature12"><position x3="71.97" y3="33.031334" z3="14.806333" tolerance="1.5" /></volume><volume type="exclusion" featureId="8299572080452540614" optional="false" disabled="false" weight="1.0" id="feature13"><position x3="73.667" y3="34.811" z3="17.93" tolerance="1.5" /></volume><volume type="exclusion" featureId="8299572070231340591" optional="false" disabled="false" weight="1.0" id="feature14"><position x3="68.031" y3="41.18" z3="11.998" tolerance="1.0" /></volume><volume type="exclusion" featureId="8299572291460742622" optional="false" disabled="false" weight="1.0" id="feature15"><position x3="63.648" y3="39.241" z3="17.707" tolerance="1.0" /></volume><volume type="exclusion" featureId="8299572068029940589" optional="false" disabled="false" weight="1.0" id="feature16"><position x3="73.462" y3="40.276" z3="13.186" tolerance="1.0" /></volume><volume type="exclusion" featureId="8299572113863141232" optional="false" disabled="false" weight="1.0" id="feature17"><position x3="68.840836" y3="42.255886" z3="19.515194" tolerance="1.5" /></volume><volume type="exclusion" featureId="8299572303377342624" optional="false" disabled="false" weight="1.0" id="feature18"><position x3="75.132" y3="38.639" z3="14.678" tolerance="1.0" /></volume><volume type="exclusion" featureId="8299572107073141167" optional="false" disabled="false" weight="1.0" id="feature19"><position x3="72.501" y3="42.537334" z3="17.665" tolerance="1.5" /></volume><volume type="exclusion" featureId="8299572082529940653" optional="false" disabled="false" weight="1.0" id="feature20"><position x3="64.282" y3="34.47" z3="19.719" tolerance="1.5" /></volume><volume type="exclusion" featureId="8299572294433142623" optional="false" disabled="false" weight="1.0" id="feature21"><position x3="62.304" y3="36.304" z3="15.628" tolerance="1.0" /></volume><volume type="exclusion" featureId="8299572082083940649" optional="false" disabled="false" weight="1.0" id="feature22"><position x3="67.017334" y3="30.694666" z3="17.245333" tolerance="1.5" /></volume><volume type="exclusion" featureId="8299572061183740585" optional="false" disabled="false" weight="1.0" id="feature23"><position x3="71.966" y3="41.895" z3="11.531" tolerance="1.0" /></volume><volume type="exclusion" featureId="8299572062977040587" optional="false" disabled="false" weight="1.0" id="feature24"><position x3="70.497" y3="44.102" z3="13.878" tolerance="1.0" /></volume><volume type="exclusion" featureId="8299572197472241943" optional="false" disabled="false" weight="1.0" id="feature25"><position x3="75.24" y3="38.707664" z3="20.098999" tolerance="1.5" /></volume><volume type="exclusion" featureId="8299572308261142626" optional="false" disabled="false" weight="1.0" id="feature26"><position x3="72.252" y3="30.893" z3="19.306" tolerance="1.0" /></volume><volume type="exclusion" featureId="8299572304683542625" optional="false" disabled="false" weight="1.0" id="feature27"><position x3="74.089" y3="43.387" z3="15.214" tolerance="1.0" /></volume><volume type="exclusion" featureId="8299572079351540595" optional="false" disabled="false" weight="1.0" id="feature28"><position x3="73.324196" y3="35.0572" z3="22.6288" tolerance="1.5" /></volume><volume type="exclusion" featureId="8299572249567242621" optional="false" disabled="false" weight="1.0" id="feature29"><position x3="62.802" y3="34.153" z3="10.921" tolerance="1.0" /></volume><volume type="exclusion" featureId="8299572074099040593" optional="false" disabled="false" weight="1.0" id="feature30"><position x3="71.832" y3="32.587" z3="23.036" tolerance="1.5" /></volume><volume type="exclusion" featureId="8299572198320641947" optional="false" disabled="false" weight="1.0" id="feature31"><position x3="69.9805" y3="40.410194" z3="24.44675" tolerance="1.5" /></volume><volume type="exclusion" featureId="8299572082244140650" optional="false" disabled="false" weight="1.0" id="feature32"><position x3="64.729" y3="31.072998" z3="21.153" tolerance="1.5" /></volume><volume type="exclusion" featureId="8299572312664142627" optional="false" disabled="false" weight="1.0" id="feature33"><position x3="63.048" y3="31.35" z3="7.135" tolerance="1.0" /></volume></pharmacophore></alignmentElement><alignmentElement name="(2JFA) [A] RAL600" id="alignmentElement19" flagCode="010000000"><pharmacophore name="(2JFA) [A] RAL600" id="pharmacophore0" pharmacophoreType="LIGAND_SCOUT"><point name="H" featureId="8309231179923044081" optional="false" disabled="true" weight="1.0" id="feature0" invAndEnvAtomSerials="[3729][584, 585, 586, 619, 637, 638, 639, 750, 751, 752, 753, 754, 755, 878, 935, 936, 937]"><position x3="-37.513" y3="41.769" z3="-2.636" tolerance="1.5" /></point><point name="H" featureId="8309231146562343313" optional="false" disabled="false" weight="1.0" id="feature1" invAndEnvAtomSerials="[3723, 3724, 3725, 3727, 3728, 3738][298, 301, 609, 610, 611, 637, 638, 639, 750, 751, 752, 753, 754, 755]"><position x3="-36.463333" y3="44.7322" z3="-1.393667" tolerance="1.5" /></point><point name="H" featureId="8309231251303844199" optional="false" disabled="false" weight="1.0" id="feature2" invAndEnvAtomSerials="[3742, 3743, 3744, 3745, 3746, 3747][1709, 1710, 1711, 253, 278, 280, 298, 301]"><position x3="-32.33078" y3="41.63498" z3="0.77462" tolerance="1.5" /></point><point name="H" featureId="8309231113084642732" optional="false" disabled="false" weight="1.0" id="feature3" invAndEnvAtomSerials="[3731, 3732, 3733, 3734, 3736, 3737][1709, 1710, 1711, 584, 585, 586, 619, 878, 899, 901]"><position x3="-35.27947" y3="38.573868" z3="-3.579467" tolerance="1.5" /></point><point name="PI" featureId="8309231067727342713" optional="false" disabled="true" weight="1.0" id="feature4" invAndEnvAtomSerials="[3751][307, 308, 309]"><position x3="-30.409" y3="41.892" z3="6.047" tolerance="1.5" /></point><vector name="HBA" featureId="8309231104620642716" pointsToLigand="true" hasSyntheticProjectedPoint="false" optional="false" disabled="false" weight="1.0" id="feature5" invAndEnvAtomSerials="[3726][3821]"><origin x3="-40.868" y3="47.436" z3="0.263" tolerance="1.9499999" /><target x3="-38.29" y3="46.56" z3="-1.004" tolerance="1.5" /></vector><vector name="HBA" featureId="8309231102644842714" pointsToLigand="true" hasSyntheticProjectedPoint="false" optional="false" disabled="false" weight="1.0" id="feature6" invAndEnvAtomSerials="[3726][671]"><origin x3="-39.526" y3="48.676" z3="-2.77" tolerance="1.9499999" /><target x3="-38.29" y3="46.56" z3="-1.004" tolerance="1.5" /></vector><vector name="HBA" featureId="8309231021840542707" pointsToLigand="true" hasSyntheticProjectedPoint="false" optional="false" disabled="true" weight="1.0" id="feature7" invAndEnvAtomSerials="[3735][1700]"><origin x3="-32.05" y3="34.963" z3="-4.334" tolerance="2.047247" /><target x3="-34.604" y3="36.075" z3="-4.572" tolerance="1.5" /></vector><vector name="HBD" featureId="8309231031459442711" pointsToLigand="false" hasSyntheticProjectedPoint="false" optional="false" disabled="false" weight="1.0" id="feature8" invAndEnvAtomSerials="[3726][329]"><origin x3="-38.29" y3="46.56" z3="-1.004" tolerance="1.5" /><target x3="-37.238" y3="48.438" z3="0.395" tolerance="1.9499999" /></vector><vector name="HBD" featureId="8309231030346442709" pointsToLigand="false" hasSyntheticProjectedPoint="false" optional="false" disabled="false" weight="1.0" id="feature9" invAndEnvAtomSerials="[3726][607]"><origin x3="-38.29" y3="46.56" z3="-1.004" tolerance="1.5" /><target x3="-41.418" y3="44.692" z3="-0.596" tolerance="1.9499999" /></vector><volume type="exclusion" featureId="8309231115835142783" optional="false" disabled="false" weight="1.0" id="feature10"><position x3="-37.606003" y3="38.442665" z3="1.758666" tolerance="1.5" /></volume><volume type="exclusion" featureId="8309231147791743335" optional="false" disabled="false" weight="1.0" id="feature11"><position x3="-33.4324" y3="45.1412" z3="2.163" tolerance="1.5" /></volume><volume type="exclusion" featureId="8309231148584443349" optional="false" disabled="false" weight="1.0" id="feature12"><position x3="-37.914665" y3="44.647667" z3="2.854" tolerance="1.5" /></volume><volume type="exclusion" featureId="8309231115514242778" optional="false" disabled="false" weight="1.0" id="feature13"><position x3="-39.23" y3="37.678" z3="-1.775" tolerance="1.5" /></volume><volume type="exclusion" featureId="8309231114053642749" optional="false" disabled="false" weight="1.0" id="feature14"><position x3="-33.175" y3="39.338" z3="-5.798" tolerance="1.5" /></volume><volume type="exclusion" featureId="8309231142824743312" optional="false" disabled="false" weight="1.0" id="feature15"><position x3="-35.958" y3="44.929916" z3="-6.587973" tolerance="1.5" /></volume><volume type="exclusion" featureId="8309231287082644746" optional="false" disabled="false" weight="1.0" id="feature16"><position x3="-42.045" y3="42.095" z3="-1.171" tolerance="1.0" /></volume><volume type="exclusion" featureId="8309231030593642710" optional="false" disabled="false" weight="1.0" id="feature17"><position x3="-41.418" y3="44.692" z3="-0.596" tolerance="1.0" /></volume><volume type="exclusion" featureId="8309231108684342731" optional="false" disabled="false" weight="1.0" id="feature18"><position x3="-32.124332" y3="37.41833" z3="0.649333" tolerance="1.5" /></volume><volume type="exclusion" featureId="8309231150425243390" optional="false" disabled="false" weight="1.0" id="feature19"><position x3="-39.86233" y3="44.79233" z3="-5.633001" tolerance="1.5" /></volume><volume type="exclusion" featureId="8309231031612442712" optional="false" disabled="false" weight="1.0" id="feature20"><position x3="-37.238" y3="48.438" z3="0.395" tolerance="1.0" /></volume><volume type="exclusion" featureId="8309231182810344138" optional="false" disabled="false" weight="1.0" id="feature21"><position x3="-40.679" y3="39.634666" z3="-5.877334" tolerance="1.5" /></volume><volume type="exclusion" featureId="8309231253197044235" optional="false" disabled="false" weight="1.0" id="feature22"><position x3="-28.871" y3="40.385" z3="-2.501" tolerance="1.5" /></volume><volume type="exclusion" featureId="8309231104747542717" optional="false" disabled="false" weight="1.0" id="feature23"><position x3="-40.868" y3="47.436" z3="0.263" tolerance="1.0" /></volume><volume type="exclusion" featureId="8309231278575644745" optional="false" disabled="false" weight="1.0" id="feature24"><position x3="-29.099" y3="44.955" z3="0.578" tolerance="1.0" /></volume><volume type="exclusion" featureId="8309231295415844748" optional="false" disabled="false" weight="1.0" id="feature25"><position x3="-36.368" y3="34.379" z3="-1.008" tolerance="1.0" /></volume><volume type="exclusion" featureId="8309231102871942715" optional="false" disabled="false" weight="1.0" id="feature26"><position x3="-39.526" y3="48.676" z3="-2.77" tolerance="1.0" /></volume><volume type="exclusion" featureId="8309231115275642776" optional="false" disabled="false" weight="1.0" id="feature27"><position x3="-37.853603" y3="35.627" z3="-5.807601" tolerance="1.5" /></volume><volume type="exclusion" featureId="8309231022606042708" optional="false" disabled="false" weight="1.0" id="feature28"><position x3="-32.05" y3="34.963" z3="-4.334" tolerance="1.0" /></volume><volume type="exclusion" featureId="8309231247561544198" optional="false" disabled="false" weight="1.0" id="feature29"><position x3="-27.458" y3="44.22" z3="2.368" tolerance="1.5" /></volume><volume type="exclusion" featureId="8309231291168744747" optional="false" disabled="false" weight="1.0" id="feature30"><position x3="-32.666" y3="35.446" z3="-8.634" tolerance="1.0" /></volume><volume type="exclusion" featureId="8309231300717744749" optional="false" disabled="false" weight="1.0" id="feature31"><position x3="-32.072" y3="40.904" z3="12.593" tolerance="1.0" /></volume></pharmacophore></alignmentElement><alignmentElement name="(2OUZ) [A] C3D999" id="alignmentElement20" flagCode="010000000"><pharmacophore name="(2OUZ) [A] C3D999" id="pharmacophore0" pharmacophoreType="LIGAND_SCOUT"><point name="H" featureId="8312028328254046044" optional="false" disabled="false" weight="1.0" id="feature0" invAndEnvAtomSerials="[1944, 1945, 1946, 1947, 1948, 1949][299, 300, 301, 322, 323, 324, 326, 329, 637, 638, 639, 665, 666, 667, 774, 775, 776, 777, 778, 779]"><position x3="27.581" y3="-1.594467" z3="27.2852" tolerance="1.5" /></point><point name="H" featureId="8312028123308144801" optional="false" disabled="false" weight="1.0" id="feature1" invAndEnvAtomSerials="[1956, 1957, 1958, 1959, 1960, 1961][1733, 1734, 1735, 281, 326, 329, 612, 613, 614]"><position x3="31.833834" y3="-1.976556" z3="25.103556" tolerance="1.5" /></point><point name="H" featureId="8312028206368645487" optional="false" disabled="false" weight="1.0" id="feature2" invAndEnvAtomSerials="[1950, 1951, 1952, 1953, 1954, 1955][1733, 1734, 1735, 281, 927, 929, 930]"><position x3="34.27667" y3="0.496583" z3="28.082527" tolerance="1.5" /></point><point name="PI" featureId="8312028231849346017" optional="true" disabled="false" weight="1.0" id="feature3" invAndEnvAtomSerials="[1968][335, 336, 337]"><position x3="32.82" y3="-4.131" z3="19.978" tolerance="1.5" /></point><vector name="HBA" featureId="8312028277511946024" pointsToLigand="true" hasSyntheticProjectedPoint="false" optional="false" disabled="false" weight="1.0" id="feature4" invAndEnvAtomSerials="[1966][1971]"><origin x3="22.513" y3="0.102" z3="25.761" tolerance="1.9499999" /><target x3="24.999" y3="-1.535" z3="26.836" tolerance="1.5" /></vector><vector name="HBA" featureId="8312028281698646026" pointsToLigand="true" hasSyntheticProjectedPoint="false" optional="false" disabled="false" weight="1.0" id="feature5" invAndEnvAtomSerials="[1966][699]"><origin x3="22.791" y3="-1.747" z3="28.824" tolerance="1.9499999" /><target x3="24.999" y3="-1.535" z3="26.836" tolerance="1.5" /></vector><vector name="HBD" featureId="8312028315787246028" pointsToLigand="false" hasSyntheticProjectedPoint="false" optional="false" disabled="false" weight="1.0" id="feature6" invAndEnvAtomSerials="[1966][357]"><origin x3="24.999" y3="-1.535" z3="26.836" tolerance="1.5" /><target x3="24.558" y3="-3.437" z3="25.325" tolerance="1.9499999" /></vector><volume type="exclusion" featureId="8312028127206144868" optional="false" disabled="false" weight="1.0" id="feature7"><position x3="28.7458" y3="-4.066801" z3="23.6748" tolerance="1.5" /></volume><volume type="exclusion" featureId="8312028330226146075" optional="false" disabled="false" weight="1.0" id="feature8"><position x3="26.196333" y3="-0.363334" z3="22.737" tolerance="1.5" /></volume><volume type="exclusion" featureId="8312028315989846029" optional="false" disabled="false" weight="1.0" id="feature9"><position x3="24.558" y3="-3.437" z3="25.325" tolerance="1.0" /></volume><volume type="exclusion" featureId="8312028370410246842" optional="false" disabled="false" weight="1.0" id="feature10"><position x3="30.629" y3="-6.256" z3="28.492" tolerance="1.0" /></volume><volume type="exclusion" featureId="8312028324482746043" optional="false" disabled="false" weight="1.0" id="feature11"><position x3="30.92" y3="-4.509001" z3="30.943666" tolerance="1.5" /></volume><volume type="exclusion" featureId="8312028381347246844" optional="false" disabled="false" weight="1.0" id="feature12"><position x3="24.879" y3="2.008" z3="24.015" tolerance="1.0" /></volume><volume type="exclusion" featureId="8312028124094844802" optional="false" disabled="false" weight="1.0" id="feature13"><position x3="31.189" y3="3.478666" z3="23.361334" tolerance="1.5" /></volume><volume type="exclusion" featureId="8312028330621346079" optional="false" disabled="false" weight="1.0" id="feature14"><position x3="28.209305" y3="-1.693584" z3="32.627083" tolerance="1.5" /></volume><volume type="exclusion" featureId="8312028329302946060" optional="false" disabled="false" weight="1.0" id="feature15"><position x3="25.384333" y3="1.218333" z3="31.262333" tolerance="1.5" /></volume><volume type="exclusion" featureId="8312028382409446845" optional="false" disabled="false" weight="1.0" id="feature16"><position x3="25.803" y3="4.496" z3="26.727" tolerance="1.0" /></volume><volume type="exclusion" featureId="8312028373084746843" optional="false" disabled="false" weight="1.0" id="feature17"><position x3="32.185" y3="-6.746" z3="25.053" tolerance="1.0" /></volume><volume type="exclusion" featureId="8312028281903346027" optional="false" disabled="false" weight="1.0" id="feature18"><position x3="22.791" y3="-1.747" z3="28.824" tolerance="1.0" /></volume><volume type="exclusion" featureId="8312028277919946025" optional="false" disabled="false" weight="1.0" id="feature19"><position x3="22.513" y3="0.102" z3="25.761" tolerance="1.0" /></volume><volume type="exclusion" featureId="8312028332479246116" optional="false" disabled="false" weight="1.0" id="feature20"><position x3="25.007334" y3="-6.587334" z3="27.685999" tolerance="1.5" /></volume><volume type="exclusion" featureId="8312028117772444800" optional="false" disabled="false" weight="1.0" id="feature21"><position x3="35.703" y3="-0.107667" z3="23.573" tolerance="1.5" /></volume><volume type="exclusion" featureId="8312028125337244826" optional="false" disabled="false" weight="1.0" id="feature22"><position x3="36.217" y3="-2.994" z3="26.679" tolerance="1.5" /></volume><volume type="exclusion" featureId="8312028207294445498" optional="false" disabled="false" weight="1.0" id="feature23"><position x3="33.494" y3="4.487599" z3="30.9168" tolerance="1.5" /></volume><volume type="exclusion" featureId="8312028387091846846" optional="false" disabled="false" weight="1.0" id="feature24"><position x3="35.486" y3="4.747" z3="25.878" tolerance="1.0" /></volume><volume type="exclusion" featureId="8312028207110545497" optional="false" disabled="false" weight="1.0" id="feature25"><position x3="35.93" y3="4.276999" z3="29.454" tolerance="1.5" /></volume></pharmacophore></alignmentElement><alignmentElement name="(3DT3) [A] 3691" id="alignmentElement21" flagCode="010000000"><pharmacophore name="(3DT3) [A] 3691" id="pharmacophore0" pharmacophoreType="LIGAND_SCOUT"><point name="H" featureId="8319816554473547434" optional="false" disabled="false" weight="1.0" id="feature0" invAndEnvAtomSerials="[3721, 3722, 3723, 3725, 3726, 3727][261, 262, 263, 265, 268, 576, 577, 578, 604, 605, 606, 713, 714, 715, 716, 717, 718]"><position x3="42.6822" y3="1.098" z3="16.280466" tolerance="1.5" /></point><point name="H" featureId="8319816508876747349" optional="false" disabled="true" weight="1.0" id="feature1" invAndEnvAtomSerials="[3720][551, 552, 553, 586, 604, 605, 606, 713, 714, 715, 716, 717, 718, 894, 895, 896]"><position x3="40.112" y3="-0.205" z3="15.336" tolerance="1.5" /></point><point name="H" featureId="8319816635056648316" optional="false" disabled="false" weight="1.0" id="feature2" invAndEnvAtomSerials="[3711, 3712, 3713, 3729, 3730, 3732][1650, 1651, 1652, 220, 245, 247, 265, 268, 539, 541, 542, 543, 544, 545]"><position x3="43.742867" y3="-3.348567" z3="18.899067" tolerance="1.5" /></point><point name="H" featureId="8319816590923348218" optional="false" disabled="true" weight="1.0" id="feature3" invAndEnvAtomSerials="[3718][551, 552, 553, 586, 604, 605, 606, 713, 714, 715, 716, 717, 718, 858, 860, 894, 895, 896]"><position x3="38.736" y3="-2.154001" z3="14.718" tolerance="1.5" /></point><point name="H" featureId="8319816432680246894" optional="true" disabled="false" weight="1.0" id="feature4" invAndEnvAtomSerials="[3714, 3715, 3716, 3717, 3734, 3735][1650, 1651, 1652, 220, 238, 239, 240, 858, 860, 861]"><position x3="41.24073" y3="-5.264734" z3="14.844333" tolerance="1.5" /></point><vector name="HBA" featureId="8319816372303146883" pointsToLigand="true" hasSyntheticProjectedPoint="false" optional="false" disabled="false" weight="1.0" id="feature5" invAndEnvAtomSerials="[3724][638]"><origin x3="42.472" y3="5.777" z3="13.846" tolerance="1.9499999" /><target x3="42.591" y3="3.713" z3="16.405" tolerance="1.5" /></vector><vector name="HBA" featureId="8319816375309946885" pointsToLigand="true" hasSyntheticProjectedPoint="false" optional="false" disabled="false" weight="1.0" id="feature6" invAndEnvAtomSerials="[3724][3782]"><origin x3="41.106" y3="6.236" z3="17.082" tolerance="1.9499999" /><target x3="42.591" y3="3.713" z3="16.405" tolerance="1.5" /></vector><vector name="HBA" featureId="8319816389139346891" pointsToLigand="true" hasSyntheticProjectedPoint="false" optional="false" disabled="false" weight="1.0" id="feature7" invAndEnvAtomSerials="[3731][3815]"><origin x3="45.054" y3="-6.22" z3="21.672" tolerance="1.9499999" /><target x3="44.256" y3="-4.163" z3="21.48" tolerance="1.5" /></vector><vector name="HBA" featureId="8319816387773346889" pointsToLigand="true" hasSyntheticProjectedPoint="false" optional="false" disabled="false" weight="1.0" id="feature8" invAndEnvAtomSerials="[3731][3780]"><origin x3="45.136" y3="-1.44" z3="23.097" tolerance="1.9499999" /><target x3="44.256" y3="-4.163" z3="21.48" tolerance="1.5" /></vector><vector name="HBA" featureId="8319816383235846887" pointsToLigand="true" hasSyntheticProjectedPoint="false" optional="false" disabled="true" weight="1.0" id="feature9" invAndEnvAtomSerials="[3736][1641]"><origin x3="39.669" y3="-9.57" z3="14.987" tolerance="1.9499999" /><target x3="39.403" y3="-6.913" z3="16.291" tolerance="1.5" /></vector><vector name="HBD" featureId="8319816366189246881" pointsToLigand="false" hasSyntheticProjectedPoint="false" optional="false" disabled="false" weight="1.0" id="feature10" invAndEnvAtomSerials="[3724][296]"><origin x3="42.591" y3="3.713" z3="16.405" tolerance="1.5" /><target x3="44.661" y3="4.42" z3="17.844" tolerance="1.9499999" /></vector><vector name="HBD" featureId="8319816627333948286" pointsToLigand="false" hasSyntheticProjectedPoint="false" optional="false" disabled="false" weight="1.0" id="feature11" invAndEnvAtomSerials="[3731][3780]"><origin x3="44.256" y3="-4.163" z3="21.48" tolerance="1.5" /><target x3="45.136" y3="-1.44" z3="23.097" tolerance="1.9499999" /></vector><vector name="HBD" featureId="8319816629082848288" pointsToLigand="false" hasSyntheticProjectedPoint="false" optional="false" disabled="false" weight="1.0" id="feature12" invAndEnvAtomSerials="[3731][3815]"><origin x3="44.256" y3="-4.163" z3="21.48" tolerance="1.5" /><target x3="45.054" y3="-6.22" z3="21.672" tolerance="1.9499999" /></vector><volume type="exclusion" featureId="8319816550453447433" optional="false" disabled="false" weight="1.0" id="feature13"><position x3="45.1988" y3="0.387799" z3="20.163198" tolerance="1.5" /></volume><volume type="exclusion" featureId="8319816510327547370" optional="false" disabled="false" weight="1.0" id="feature14"><position x3="37.453335" y3="-2.301" z3="19.799334" tolerance="1.5" /></volume><volume type="exclusion" featureId="8319816560034847545" optional="false" disabled="false" weight="1.0" id="feature15"><position x3="41.230667" y3="2.870666" z3="20.296" tolerance="1.5" /></volume><volume type="exclusion" featureId="8319816427985746893" optional="false" disabled="false" weight="1.0" id="feature16"><position x3="41.034332" y3="-6.723334" z3="19.647333" tolerance="1.5" /></volume><volume type="exclusion" featureId="8319816433251946899" optional="false" disabled="false" weight="1.0" id="feature17"><position x3="46.038666" y3="-2.495" z3="12.900666" tolerance="1.5" /></volume><volume type="exclusion" featureId="8319816669571548889" optional="false" disabled="false" weight="1.0" id="feature18"><position x3="47.734" y3="-1.931" z3="15.416" tolerance="1.0" /></volume><volume type="exclusion" featureId="8319816638349148387" optional="false" disabled="false" weight="1.0" id="feature19"><position x3="40.174168" y3="-1.756167" z3="23.270945" tolerance="1.5" /></volume><volume type="exclusion" featureId="8319816508355247348" optional="false" disabled="false" weight="1.0" id="feature20"><position x3="42.843388" y3="-0.039973" z3="11.111055" tolerance="1.5" /></volume><volume type="exclusion" featureId="8319816512605947409" optional="false" disabled="false" weight="1.0" id="feature21"><position x3="35.563" y3="-2.380001" z3="16.34" tolerance="1.5" /></volume><volume type="exclusion" featureId="8319816671511548890" optional="false" disabled="false" weight="1.0" id="feature22"><position x3="48.0" y3="-3.02" z3="19.065" tolerance="1.0" /></volume><volume type="exclusion" featureId="8319816676820248891" optional="false" disabled="false" weight="1.0" id="feature23"><position x3="38.798" y3="4.002" z3="18.763" tolerance="1.0" /></volume><volume type="exclusion" featureId="8319816367051346882" optional="false" disabled="false" weight="1.0" id="feature24"><position x3="44.661" y3="4.42" z3="17.844" tolerance="1.0" /></volume><volume type="exclusion" featureId="8319816627685648287" optional="false" disabled="false" weight="1.0" id="feature25"><position x3="45.136" y3="-1.44" z3="23.097" tolerance="1.0" /></volume><volume type="exclusion" featureId="8319816433508246900" optional="false" disabled="false" weight="1.0" id="feature26"><position x3="45.511" y3="-7.462" z3="17.041" tolerance="1.5" /></volume><volume type="exclusion" featureId="8319816678166648892" optional="false" disabled="false" weight="1.0" id="feature27"><position x3="36.424" y3="2.795" z3="16.026" tolerance="1.0" /></volume><volume type="exclusion" featureId="8319816389252946892" optional="false" disabled="false" weight="1.0" id="feature28"><position x3="45.054" y3="-6.22" z3="21.672" tolerance="1.0" /></volume><volume type="exclusion" featureId="8319816512220147405" optional="false" disabled="false" weight="1.0" id="feature29"><position x3="39.826" y3="2.578666" z3="11.673666" tolerance="1.5" /></volume><volume type="exclusion" featureId="8319816375480546886" optional="false" disabled="false" weight="1.0" id="feature30"><position x3="41.106" y3="6.236" z3="17.082" tolerance="1.0" /></volume><volume type="exclusion" featureId="8319816682843548893" optional="false" disabled="false" weight="1.0" id="feature31"><position x3="35.843" y3="-6.622" z3="17.876" tolerance="1.0" /></volume><volume type="exclusion" featureId="8319816637193248364" optional="false" disabled="false" weight="1.0" id="feature32"><position x3="48.227" y3="-4.530001" z3="21.086" tolerance="1.5" /></volume><volume type="exclusion" featureId="8319816555661147455" optional="false" disabled="false" weight="1.0" id="feature33"><position x3="47.756332" y3="3.687666" z3="15.715" tolerance="1.5" /></volume><volume type="exclusion" featureId="8319816372508646884" optional="false" disabled="false" weight="1.0" id="feature34"><position x3="42.472" y3="5.777" z3="13.846" tolerance="1.0" /></volume><volume type="exclusion" featureId="8319816511511747394" optional="false" disabled="false" weight="1.0" id="feature35"><position x3="35.768665" y3="-0.764667" z3="11.802999" tolerance="1.5" /></volume><volume type="exclusion" featureId="8319816435559246947" optional="false" disabled="false" weight="1.0" id="feature36"><position x3="35.9222" y3="-5.3994" z3="12.6408" tolerance="1.5" /></volume><volume type="exclusion" featureId="8319816383398546888" optional="false" disabled="false" weight="1.0" id="feature37"><position x3="39.669" y3="-9.57" z3="14.987" tolerance="1.0" /></volume><volume type="exclusion" featureId="8319816435795346950" optional="false" disabled="false" weight="1.0" id="feature38"><position x3="36.52" y3="-8.077" z3="13.854999" tolerance="1.5" /></volume></pharmacophore></alignmentElement><alignmentElement name="(3ERD) [A] DES600" id="alignmentElement22" flagCode="010000000"><pharmacophore name="(3ERD) [A] DES600" id="pharmacophore0" pharmacophoreType="LIGAND_SCOUT"><point name="H" featureId="28732162971691667" optional="true" disabled="false" weight="1.0" id="feature0" invAndEnvAtomSerials="[3996, 3997, 3998, 3999, 4001, 4002][332, 335, 654, 655, 656, 682, 683, 684, 791, 792, 793, 794, 795, 796]"><position x3="8.475866" y3="0.684633" z3="-6.169667" tolerance="1.5" /></point><point name="H" featureId="28732174669922461" optional="true" disabled="true" weight="1.0" id="feature1" invAndEnvAtomSerials="[4004][305, 306, 307, 664, 791, 792, 793, 794, 795, 796, 923, 944, 946, 953, 954, 955, 956, 957, 958, 980, 981, 982]"><position x3="4.969999" y3="2.477999" z3="-4.072001" tolerance="1.5" /></point><point name="H" featureId="28732158361751526" optional="false" disabled="true" weight="1.0" id="feature2" invAndEnvAtomSerials="[3985][1726, 1727, 1728, 1845, 1846, 1847, 312, 314, 332, 335, 617, 619, 620, 621, 622, 623, 629, 630, 631]"><position x3="5.396999" y3="-3.084001" z3="-6.170001" tolerance="1.5" /></point><point name="H" featureId="28732199000672583" optional="false" disabled="false" weight="1.0" id="feature3" invAndEnvAtomSerials="[3988, 3989, 3990, 3991, 3993, 3994][1726, 1727, 1728, 287, 312, 314, 923]"><position x3="2.157866" y3="-1.071234" z3="-4.926634" tolerance="1.5" /></point><vector name="HBA" featureId="28732157018531519" pointsToLigand="true" hasSyntheticProjectedPoint="false" optional="false" disabled="false" weight="1.0" id="feature4" invAndEnvAtomSerials="[4000][4043]"><origin x3="14.033" y3="0.935" z3="-5.962" tolerance="1.9499999" /><target x3="11.161" y3="0.944" z3="-6.829" tolerance="1.5" /></vector><vector name="HBA" featureId="28732157407811521" pointsToLigand="true" hasSyntheticProjectedPoint="false" optional="false" disabled="false" weight="1.0" id="feature5" invAndEnvAtomSerials="[4000][716]"><origin x3="12.772" y3="3.549" z3="-7.923" tolerance="1.9499999" /><target x3="11.161" y3="0.944" z3="-6.829" tolerance="1.5" /></vector><vector name="HBA" featureId="28732175774552530" pointsToLigand="true" hasSyntheticProjectedPoint="false" optional="false" disabled="false" weight="1.0" id="feature6" invAndEnvAtomSerials="[3992][1717]"><origin x3="-2.006" y3="-0.336" z3="-2.706" tolerance="1.9499999" /><target x3="-0.587" y3="-1.444" z3="-4.729" tolerance="1.5" /></vector><vector name="HBD" featureId="28732171434792454" pointsToLigand="false" hasSyntheticProjectedPoint="false" optional="true" disabled="false" weight="1.0" id="feature7" invAndEnvAtomSerials="[4000][652]"><origin x3="11.161" y3="0.944" z3="-6.829" tolerance="1.5" /><target x3="12.588" y3="1.223" z3="-3.522" tolerance="1.9499999" /></vector><vector name="HBD" featureId="28732172057232456" pointsToLigand="false" hasSyntheticProjectedPoint="false" optional="false" disabled="false" weight="1.0" id="feature8" invAndEnvAtomSerials="[4000][362]"><origin x3="11.161" y3="0.944" z3="-6.829" tolerance="1.5" /><target x3="11.602" y3="-0.542" z3="-8.92" tolerance="1.9499999" /></vector><vector name="HBD" featureId="28732187469962532" pointsToLigand="false" hasSyntheticProjectedPoint="false" optional="true" disabled="false" weight="1.0" id="feature9" invAndEnvAtomSerials="[3992][286]"><origin x3="-0.587" y3="-1.444" z3="-4.729" tolerance="1.5" /><target x3="-1.753" y3="-0.506" z3="-7.94" tolerance="1.9499999" /></vector><volume type="exclusion" featureId="28732159003111578" optional="false" disabled="false" weight="1.0" id="feature10"><position x3="8.198399" y3="-3.419001" z3="-8.794401" tolerance="1.5" /></volume><volume type="exclusion" featureId="28732158551661532" optional="false" disabled="false" weight="1.0" id="feature11"><position x3="6.824" y3="-2.957667" z3="-1.014" tolerance="1.5" /></volume><volume type="exclusion" featureId="28732174955972478" optional="false" disabled="false" weight="1.0" id="feature12"><position x3="3.645999" y3="2.917" z3="-9.242334" tolerance="1.5" /></volume><volume type="exclusion" featureId="28732174599462460" optional="false" disabled="false" weight="1.0" id="feature13"><position x3="6.197" y3="0.823" z3="0.014999" tolerance="1.5" /></volume><volume type="exclusion" featureId="28732175559392528" optional="false" disabled="false" weight="1.0" id="feature14"><position x3="0.857999" y3="2.290999" z3="-5.008" tolerance="1.5" /></volume><volume type="exclusion" featureId="28732205033433163" optional="false" disabled="false" weight="1.0" id="feature15"><position x3="4.587" y3="0.591" z3="-10.938" tolerance="1.0" /></volume><volume type="exclusion" featureId="28732163275321691" optional="false" disabled="false" weight="1.0" id="feature16"><position x3="6.796277" y3="5.568027" z3="-7.572528" tolerance="1.5" /></volume><volume type="exclusion" featureId="28732163647291732" optional="false" disabled="false" weight="1.0" id="feature17"><position x3="11.429333" y3="-3.102" z3="-5.334001" tolerance="1.5" /></volume><volume type="exclusion" featureId="28732205386763164" optional="false" disabled="false" weight="1.0" id="feature18"><position x3="4.433" y3="-3.2" z3="-10.676" tolerance="1.0" /></volume><volume type="exclusion" featureId="28732159430451617" optional="false" disabled="false" weight="1.0" id="feature19"><position x3="2.292999" y3="-3.675" z3="-9.448" tolerance="1.5" /></volume><volume type="exclusion" featureId="28732172096682457" optional="false" disabled="false" weight="1.0" id="feature20"><position x3="11.602" y3="-0.542" z3="-8.92" tolerance="1.0" /></volume><volume type="exclusion" featureId="28732159304151606" optional="false" disabled="false" weight="1.0" id="feature21"><position x3="1.628333" y3="-5.513667" z3="-4.774667" tolerance="1.5" /></volume><volume type="exclusion" featureId="28732171511912455" optional="false" disabled="false" weight="1.0" id="feature22"><position x3="12.588" y3="1.223" z3="-3.522" tolerance="1.0" /></volume><volume type="exclusion" featureId="28732159816291666" optional="false" disabled="false" weight="1.0" id="feature23"><position x3="10.053999" y3="5.508333" z3="-4.745667" tolerance="1.5" /></volume><volume type="exclusion" featureId="28732206342593165" optional="false" disabled="false" weight="1.0" id="feature24"><position x3="12.613" y3="-1.178" z3="-3.313" tolerance="1.0" /></volume><volume type="exclusion" featureId="28732206538693166" optional="false" disabled="false" weight="1.0" id="feature25"><position x3="11.289" y3="1.651" z3="-1.127" tolerance="1.0" /></volume><volume type="exclusion" featureId="28732158264461525" optional="false" disabled="false" weight="1.0" id="feature26"><position x3="7.589999" y3="-6.824389" z3="-3.326834" tolerance="1.5" /></volume><volume type="exclusion" featureId="28732207390333167" optional="false" disabled="false" weight="1.0" id="feature27"><position x3="2.538" y3="-1.23" z3="0.885" tolerance="1.0" /></volume><volume type="exclusion" featureId="28732174777412466" optional="false" disabled="false" weight="1.0" id="feature28"><position x3="7.146999" y3="5.342666" z3="-0.528001" tolerance="1.5" /></volume><volume type="exclusion" featureId="28732158757921545" optional="false" disabled="false" weight="1.0" id="feature29"><position x3="5.317666" y3="-7.216334" z3="-7.834334" tolerance="1.5" /></volume><volume type="exclusion" featureId="28732175338842510" optional="false" disabled="false" weight="1.0" id="feature30"><position x3="2.538" y3="3.828799" z3="0.0652" tolerance="1.5" /></volume><volume type="exclusion" featureId="28732157448381522" optional="false" disabled="false" weight="1.0" id="feature31"><position x3="12.772" y3="3.549" z3="-7.923" tolerance="1.0" /></volume><volume type="exclusion" featureId="28732157202561520" optional="false" disabled="false" weight="1.0" id="feature32"><position x3="14.033" y3="0.935" z3="-5.962" tolerance="1.0" /></volume><volume type="exclusion" featureId="28732187533012533" optional="false" disabled="false" weight="1.0" id="feature33"><position x3="-1.753" y3="-0.506" z3="-7.94" tolerance="1.0" /></volume><volume type="exclusion" featureId="28732199452262620" optional="false" disabled="false" weight="1.0" id="feature34"><position x3="-1.472001" y3="-2.302001" z3="-7.883" tolerance="1.5" /></volume><volume type="exclusion" featureId="28732207798823168" optional="false" disabled="false" weight="1.0" id="feature35"><position x3="-0.604" y3="-4.6" z3="-2.962" tolerance="1.0" /></volume><volume type="exclusion" featureId="28732175226852502" optional="false" disabled="false" weight="1.0" id="feature36"><position x3="2.648611" y3="7.558833" z3="-5.275889" tolerance="1.5" /></volume><volume type="exclusion" featureId="28732175821422531" optional="false" disabled="false" weight="1.0" id="feature37"><position x3="-2.006" y3="-0.336" z3="-2.706" tolerance="1.0" /></volume></pharmacophore></alignmentElement><alignmentElement name="(3ERT) [A] OHT600" id="alignmentElement23" flagCode="010000000"><pharmacophore name="(3ERT) [A] OHT600" id="pharmacophore0" pharmacophoreType="LIGAND_SCOUT"><point name="H" featureId="31519488164595318" optional="false" disabled="false" weight="1.0" id="feature0" invAndEnvAtomSerials="[1973, 1974, 1975, 1976, 1978, 1979][299, 300, 301, 322, 323, 324, 326, 329, 643, 644, 645, 671, 672, 673]"><position x3="27.798532" y3="-1.367301" z3="26.923866" tolerance="1.5" /></point><point name="H" featureId="31519527315396810" optional="false" disabled="false" weight="1.0" id="feature1" invAndEnvAtomSerials="[1980, 1981, 1982, 1983, 1990, 1991][1759, 1760, 1761, 281, 326, 329, 606, 608, 609, 610, 611, 612, 618, 619, 620]"><position x3="32.069332" y3="-2.318112" z3="24.868721" tolerance="1.5" /></point><point name="H" featureId="31519526166406755" optional="false" disabled="false" weight="1.0" id="feature2" invAndEnvAtomSerials="[1963][299, 300, 301, 653, 671, 672, 673, 780, 781, 782, 783, 784, 785, 912, 936, 969, 970, 971]"><position x3="30.574" y3="1.465" z3="29.55" tolerance="1.5" /></point><point name="H" featureId="31519512802876139" optional="true" disabled="false" weight="1.0" id="feature3" invAndEnvAtomSerials="[1966, 1967, 1968, 1969, 1970, 1971][1759, 1760, 1761, 281, 653, 912, 936]"><position x3="34.352306" y3="0.600166" z3="27.860888" tolerance="1.5" /></point><point name="PI" featureId="31519525537246742" optional="false" disabled="true" weight="1.0" id="feature4" invAndEnvAtomSerials="[1987][335, 336, 337]"><position x3="34.109" y3="-4.887" z3="20.118" tolerance="1.5" /></point><vector name="HBA" featureId="31519496368616116" pointsToLigand="true" hasSyntheticProjectedPoint="false" optional="false" disabled="false" weight="1.0" id="feature5" invAndEnvAtomSerials="[1977][705]"><origin x3="23.098" y3="-1.782" z3="29.021" tolerance="1.9499999" /><target x3="25.058" y3="-1.622" z3="26.722" tolerance="1.5" /></vector><vector name="HBA" featureId="31519495759896114" pointsToLigand="true" hasSyntheticProjectedPoint="false" optional="false" disabled="false" weight="1.0" id="feature6" invAndEnvAtomSerials="[1977][1993]"><origin x3="22.565" y3="-0.072" z3="25.818" tolerance="1.9499999" /><target x3="25.058" y3="-1.622" z3="26.722" tolerance="1.5" /></vector><vector name="HBA" featureId="31519522735996740" pointsToLigand="true" hasSyntheticProjectedPoint="false" optional="false" disabled="false" weight="1.0" id="feature7" invAndEnvAtomSerials="[1984][2022]"><origin x3="36.402" y3="-5.37" z3="23.73" tolerance="1.9499999" /><target x3="33.296" y3="-3.554" z3="22.74" tolerance="1.5" /></vector><vector name="HBD" featureId="31519485623085313" pointsToLigand="false" hasSyntheticProjectedPoint="false" optional="false" disabled="false" weight="1.0" id="feature8" invAndEnvAtomSerials="[1977][357]"><origin x3="25.058" y3="-1.622" z3="26.722" tolerance="1.5" /><target x3="24.553" y3="-3.524" z3="25.312" tolerance="1.9499999" /></vector><volume type="exclusion" featureId="31519489133175434" optional="false" disabled="false" weight="1.0" id="feature9"><position x3="28.7326" y3="-4.265401" z3="23.2002" tolerance="1.5" /></volume><volume type="exclusion" featureId="31519487104275317" optional="false" disabled="false" weight="1.0" id="feature10"><position x3="30.827665" y3="-4.288334" z3="30.531668" tolerance="1.5" /></volume><volume type="exclusion" featureId="31519527398116812" optional="false" disabled="false" weight="1.0" id="feature11"><position x3="31.143665" y3="3.198333" z3="23.528334" tolerance="1.5" /></volume><volume type="exclusion" featureId="31519488581785361" optional="false" disabled="false" weight="1.0" id="feature12"><position x3="26.052666" y3="-0.381667" z3="22.671333" tolerance="1.5" /></volume><volume type="exclusion" featureId="31519532437247393" optional="false" disabled="false" weight="1.0" id="feature13"><position x3="30.546" y3="-6.211" z3="28.216" tolerance="1.0" /></volume><volume type="exclusion" featureId="31519513414386195" optional="false" disabled="false" weight="1.0" id="feature14"><position x3="31.134" y3="5.045" z3="27.078" tolerance="1.5" /></volume><volume type="exclusion" featureId="31519485740195314" optional="false" disabled="false" weight="1.0" id="feature15"><position x3="24.553" y3="-3.524" z3="25.312" tolerance="1.0" /></volume><volume type="exclusion" featureId="31519533584217395" optional="false" disabled="false" weight="1.0" id="feature16"><position x3="24.867" y3="2.031" z3="24.052" tolerance="1.0" /></volume><volume type="exclusion" featureId="31519533753557396" optional="false" disabled="false" weight="1.0" id="feature17"><position x3="25.923" y3="4.387" z3="26.834" tolerance="1.0" /></volume><volume type="exclusion" featureId="31519488260555323" optional="false" disabled="false" weight="1.0" id="feature18"><position x3="25.543999" y3="1.201999" z3="31.32" tolerance="1.5" /></volume><volume type="exclusion" featureId="31519532802137394" optional="false" disabled="false" weight="1.0" id="feature19"><position x3="32.096" y3="-6.907" z3="24.818" tolerance="1.0" /></volume><volume type="exclusion" featureId="31519513102556162" optional="false" disabled="false" weight="1.0" id="feature20"><position x3="35.848667" y3="-0.295334" z3="23.525" tolerance="1.5" /></volume><volume type="exclusion" featureId="31519512249606138" optional="false" disabled="false" weight="1.0" id="feature21"><position x3="32.002" y3="1.699" z3="32.766" tolerance="1.5" /></volume><volume type="exclusion" featureId="31519526647176795" optional="false" disabled="false" weight="1.0" id="feature22"><position x3="28.50025" y3="-1.972278" z3="33.395195" tolerance="1.5" /></volume><volume type="exclusion" featureId="31519526826726809" optional="false" disabled="false" weight="1.0" id="feature23"><position x3="30.826443" y3="0.544888" z3="19.981724" tolerance="1.5" /></volume><volume type="exclusion" featureId="31519513018536154" optional="false" disabled="false" weight="1.0" id="feature24"><position x3="33.857" y3="3.954999" z3="29.978" tolerance="1.5" /></volume><volume type="exclusion" featureId="31519513321146186" optional="false" disabled="false" weight="1.0" id="feature25"><position x3="36.126" y3="-3.335001" z3="28.987" tolerance="1.5" /></volume><volume type="exclusion" featureId="31519496402286117" optional="false" disabled="false" weight="1.0" id="feature26"><position x3="23.098" y3="-1.782" z3="29.021" tolerance="1.0" /></volume><volume type="exclusion" featureId="31519495806766115" optional="false" disabled="false" weight="1.0" id="feature27"><position x3="22.565" y3="-0.072" z3="25.818" tolerance="1.0" /></volume><volume type="exclusion" featureId="31519488859055398" optional="false" disabled="false" weight="1.0" id="feature28"><position x3="24.967999" y3="-6.445334" z3="27.446" tolerance="1.5" /></volume><volume type="exclusion" featureId="31519526407896778" optional="false" disabled="false" weight="1.0" id="feature29"><position x3="28.903" y3="5.304999" z3="31.544333" tolerance="1.5" /></volume><volume type="exclusion" featureId="31519534441417398" optional="false" disabled="false" weight="1.0" id="feature30"><position x3="35.562" y3="4.678" z3="26.002" tolerance="1.0" /></volume><volume type="exclusion" featureId="31519522802186741" optional="false" disabled="false" weight="1.0" id="feature31"><position x3="36.402" y3="-5.37" z3="23.73" tolerance="1.0" /></volume><volume type="exclusion" featureId="31519534135537397" optional="false" disabled="false" weight="1.0" id="feature32"><position x3="38.983" y3="0.908" z3="30.642" tolerance="1.0" /></volume></pharmacophore></alignmentElement><alignmentElement name="(5T92) [A] 77W601" id="alignmentElement24" flagCode="010000000"><pharmacophore name="(5T92) [A] 77W601" id="pharmacophore0" pharmacophoreType="LIGAND_SCOUT"><point name="H" featureId="8331111818757852525" optional="false" disabled="false" weight="1.0" id="feature0" invAndEnvAtomSerials="[2924][209, 210, 211, 684, 685, 686, 687, 688, 689, 745, 775, 776, 777, 778, 779, 780]"><position x3="-40.444" y3="6.405" z3="-25.081" tolerance="1.5" /></point><point name="H" featureId="8331111694970050642" optional="false" disabled="false" weight="1.0" id="feature1" invAndEnvAtomSerials="[2921, 2922, 2923, 2940, 2941, 2942][232, 233, 234, 236, 239, 547, 548, 549, 575, 576, 577, 684, 685, 686, 687, 688, 689]"><position x3="-40.5882" y3="10.247599" z3="-24.700466" tolerance="1.5" /></point><point name="H" featureId="8331111731450951411" optional="false" disabled="false" weight="1.0" id="feature2" invAndEnvAtomSerials="[2925, 2932, 2933, 2934, 2935, 2936][1450, 1451, 1452, 191, 236, 239, 522, 523, 524]"><position x3="-39.80389" y3="7.747277" z3="-28.702667" tolerance="1.5" /></point><point name="H" featureId="8331111784105251935" optional="false" disabled="true" weight="1.0" id="feature3" invAndEnvAtomSerials="[2926, 2927, 2928, 2929, 2930, 2931][1450, 1451, 1452, 522, 523, 524, 557, 745, 766, 768, 769]"><position x3="-37.065224" y3="4.716166" z3="-26.425945" tolerance="1.5" /></point><point name="H" featureId="8331111891230052591" optional="false" disabled="true" weight="1.0" id="feature4" invAndEnvAtomSerials="[2948][1450, 1451, 1452, 745, 766, 768, 769]"><position x3="-36.19" y3="2.37" z3="-27.511" tolerance="1.5" /></point><vector name="HBA" featureId="8331111859434352584" pointsToLigand="true" hasSyntheticProjectedPoint="false" optional="false" disabled="false" weight="1.0" id="feature5" invAndEnvAtomSerials="[2947][2985]"><origin x3="-39.329" y3="15.171" z3="-22.92" tolerance="1.9499999" /><target x3="-40.995" y3="12.675" z3="-23.646" tolerance="1.5" /></vector><vector name="HBA" featureId="8331111861112152586" pointsToLigand="true" hasSyntheticProjectedPoint="false" optional="false" disabled="false" weight="1.0" id="feature6" invAndEnvAtomSerials="[2947][609]"><origin x3="-41.602" y3="13.71" z3="-20.791" tolerance="1.9499999" /><target x3="-40.995" y3="12.675" z3="-23.646" tolerance="1.5" /></vector><vector name="HBD" featureId="8331111908583252715" pointsToLigand="false" hasSyntheticProjectedPoint="false" optional="false" disabled="false" weight="1.0" id="feature7" invAndEnvAtomSerials="[2947][266]"><origin x3="-40.995" y3="12.675" z3="-23.646" tolerance="1.5" /><target x3="-42.544" y3="13.994" z3="-25.148" tolerance="1.9499999" /></vector><volume type="exclusion" featureId="8331111700135650745" optional="false" disabled="false" weight="1.0" id="feature8"><position x3="-41.8804" y3="11.4814" z3="-28.934801" tolerance="1.5" /></volume><volume type="exclusion" featureId="8331111819749752537" optional="false" disabled="false" weight="1.0" id="feature9"><position x3="-44.18" y3="5.435333" z3="-24.730667" tolerance="1.5" /></volume><volume type="exclusion" featureId="8331111698782550715" optional="false" disabled="false" weight="1.0" id="feature10"><position x3="-42.36447" y3="6.880888" z3="-20.86139" tolerance="1.5" /></volume><volume type="exclusion" featureId="8331111697171150682" optional="false" disabled="false" weight="1.0" id="feature11"><position x3="-38.334" y3="13.509666" z3="-27.332" tolerance="1.5" /></volume><volume type="exclusion" featureId="8331111727109651410" optional="false" disabled="false" weight="1.0" id="feature12"><position x3="-34.357334" y3="8.887666" z3="-28.321333" tolerance="1.5" /></volume><volume type="exclusion" featureId="8331111690292950641" optional="false" disabled="false" weight="1.0" id="feature13"><position x3="-39.313" y3="9.630333" z3="-19.526333" tolerance="1.5" /></volume><volume type="exclusion" featureId="8331111917638552717" optional="false" disabled="false" weight="1.0" id="feature14"><position x3="-45.152" y3="7.284" z3="-26.98" tolerance="1.0" /></volume><volume type="exclusion" featureId="8331111786980451976" optional="false" disabled="false" weight="1.0" id="feature15"><position x3="-33.455" y3="7.094999" z3="-24.705" tolerance="1.5" /></volume><volume type="exclusion" featureId="8331111788310852000" optional="false" disabled="false" weight="1.0" id="feature16"><position x3="-40.428" y3="2.224999" z3="-25.668" tolerance="1.5" /></volume><volume type="exclusion" featureId="8331111929322452719" optional="false" disabled="false" weight="1.0" id="feature17"><position x3="-36.579" y3="13.881" z3="-24.858" tolerance="1.0" /></volume><volume type="exclusion" featureId="8331111930492752720" optional="false" disabled="false" weight="1.0" id="feature18"><position x3="-34.73" y3="11.617" z3="-22.355" tolerance="1.0" /></volume><volume type="exclusion" featureId="8331111908815352716" optional="false" disabled="false" weight="1.0" id="feature19"><position x3="-42.544" y3="13.994" z3="-25.148" tolerance="1.0" /></volume><volume type="exclusion" featureId="8331111919878452718" optional="false" disabled="false" weight="1.0" id="feature20"><position x3="-44.307" y3="8.096" z3="-30.642" tolerance="1.0" /></volume><volume type="exclusion" featureId="8331111818320552524" optional="false" disabled="false" weight="1.0" id="feature21"><position x3="-40.167805" y3="2.433722" z3="-21.290585" tolerance="1.5" /></volume><volume type="exclusion" featureId="8331111859890452585" optional="false" disabled="false" weight="1.0" id="feature22"><position x3="-39.329" y3="15.171" z3="-22.92" tolerance="1.0" /></volume><volume type="exclusion" featureId="8331111732840751437" optional="false" disabled="false" weight="1.0" id="feature23"><position x3="-37.22167" y3="5.120666" z3="-31.801" tolerance="1.5" /></volume><volume type="exclusion" featureId="8331111861282052587" optional="false" disabled="false" weight="1.0" id="feature24"><position x3="-41.602" y3="13.71" z3="-20.791" tolerance="1.0" /></volume><volume type="exclusion" featureId="8331111698574550713" optional="false" disabled="false" weight="1.0" id="feature25"><position x3="-45.976334" y3="12.588999" z3="-24.481335" tolerance="1.5" /></volume><volume type="exclusion" featureId="8331111785187451950" optional="false" disabled="false" weight="1.0" id="feature26"><position x3="-33.9638" y3="2.9302" z3="-23.3166" tolerance="1.5" /></volume><volume type="exclusion" featureId="8331111737576451551" optional="false" disabled="false" weight="1.0" id="feature27"><position x3="-41.78" y3="2.625" z3="-30.716" tolerance="1.5" /></volume><volume type="exclusion" featureId="8331111935924552721" optional="false" disabled="false" weight="1.0" id="feature28"><position x3="-32.901" y3="3.895" z3="-28.269" tolerance="1.0" /></volume><volume type="exclusion" featureId="8331111786695651974" optional="false" disabled="false" weight="1.0" id="feature29"><position x3="-33.861" y3="1.284" z3="-25.743002" tolerance="1.5" /></volume></pharmacophore></alignmentElement><alignmentElement name="(5T97) [A] 782601" id="alignmentElement25" flagCode="010000000"><pharmacophore name="(5T97) [A] 782601" id="pharmacophore0" pharmacophoreType="LIGAND_SCOUT"><point name="H" featureId="8348609388073552768" optional="false" disabled="false" weight="1.0" id="feature0" invAndEnvAtomSerials="[2961][169, 170, 171, 644, 645, 646, 647, 648, 649, 705]"><position x3="-41.093" y3="6.216" z3="-23.723" tolerance="1.5" /></point><point name="H" featureId="8348609436859853175" optional="false" disabled="false" weight="1.0" id="feature1" invAndEnvAtomSerials="[2941, 2942, 2943, 2965, 2966, 2967][192, 193, 194, 196, 199, 507, 508, 509, 535, 536, 537, 644, 645, 646, 647, 648, 649]"><position x3="-41.066135" y3="10.036466" z3="-23.470533" tolerance="1.5" /></point><point name="H" featureId="8348609477253453950" optional="false" disabled="false" weight="1.0" id="feature2" invAndEnvAtomSerials="[2955, 2956, 2957, 2958, 2959, 2960][1410, 1411, 1412, 151, 176, 178, 196, 199, 482, 483, 484]"><position x3="-40.677223" y3="7.134111" z3="-27.497168" tolerance="1.5" /></point><point name="H" featureId="8348609606934554569" optional="false" disabled="true" weight="1.0" id="feature3" invAndEnvAtomSerials="[2947, 2948, 2949, 2950, 2951, 2972][1410, 1411, 1412, 482, 483, 484, 517, 726, 728, 729]"><position x3="-37.93017" y3="4.249333" z3="-25.302334" tolerance="1.5" /></point><point name="H" featureId="8348609417533852829" optional="false" disabled="true" weight="1.0" id="feature4" invAndEnvAtomSerials="[2952, 2953, 2954][1410, 1411, 1412, 726, 728, 729]"><position x3="-37.293" y3="1.073999" z3="-26.320667" tolerance="1.5" /></point><vector name="HBA" featureId="8348609508010254566" pointsToLigand="true" hasSyntheticProjectedPoint="false" optional="false" disabled="false" weight="1.0" id="feature5" invAndEnvAtomSerials="[2944][569]"><origin x3="-42.161" y3="13.078" z3="-19.64" tolerance="1.9499999" /><target x3="-41.494" y3="12.389" z3="-22.347" tolerance="1.5" /></vector><vector name="HBA" featureId="8348609506214954564" pointsToLigand="true" hasSyntheticProjectedPoint="false" optional="false" disabled="false" weight="1.0" id="feature6" invAndEnvAtomSerials="[2944][3006]"><origin x3="-39.798" y3="14.963" z3="-22.044" tolerance="1.9499999" /><target x3="-41.494" y3="12.389" z3="-22.347" tolerance="1.5" /></vector><vector name="HBD" featureId="8348609642701055059" pointsToLigand="false" hasSyntheticProjectedPoint="false" optional="false" disabled="false" weight="1.0" id="feature7" invAndEnvAtomSerials="[2944][3006]"><origin x3="-41.494" y3="12.389" z3="-22.347" tolerance="1.5" /><target x3="-39.798" y3="14.963" z3="-22.044" tolerance="1.9499999" /></vector><vector name="HBD" featureId="8348609645242455061" pointsToLigand="false" hasSyntheticProjectedPoint="false" optional="false" disabled="false" weight="1.0" id="feature8" invAndEnvAtomSerials="[2944][226]"><origin x3="-41.494" y3="12.389" z3="-22.347" tolerance="1.5" /><target x3="-43.418" y3="14.042" z3="-23.262" tolerance="1.9499999" /></vector><volume type="exclusion" featureId="8348609439099853209" optional="false" disabled="false" weight="1.0" id="feature9"><position x3="-42.536" y3="10.768799" z3="-27.801" tolerance="1.5" /></volume><volume type="exclusion" featureId="8348609387176152767" optional="false" disabled="false" weight="1.0" id="feature10"><position x3="-42.719807" y3="7.307999" z3="-19.672388" tolerance="1.5" /></volume><volume type="exclusion" featureId="8348609473035553949" optional="false" disabled="false" weight="1.0" id="feature11"><position x3="-35.439" y3="8.578333" z3="-26.937334" tolerance="1.5" /></volume><volume type="exclusion" featureId="8348609390990452783" optional="false" disabled="false" weight="1.0" id="feature12"><position x3="-45.110332" y3="5.596" z3="-22.677668" tolerance="1.5" /></volume><volume type="exclusion" featureId="8348609608859454603" optional="false" disabled="false" weight="1.0" id="feature13"><position x3="-34.331" y3="7.006" z3="-23.591" tolerance="1.5" /></volume><volume type="exclusion" featureId="8348609432808653174" optional="false" disabled="false" weight="1.0" id="feature14"><position x3="-38.913334" y3="13.391333" z3="-26.045668" tolerance="1.5" /></volume><volume type="exclusion" featureId="8348609438057453194" optional="false" disabled="false" weight="1.0" id="feature15"><position x3="-39.713" y3="9.832" z3="-18.254002" tolerance="1.5" /></volume><volume type="exclusion" featureId="8348609660115655064" optional="false" disabled="false" weight="1.0" id="feature16"><position x3="-35.358" y3="11.541" z3="-21.135" tolerance="1.0" /></volume><volume type="exclusion" featureId="8348609651427355063" optional="false" disabled="false" weight="1.0" id="feature17"><position x3="-45.139" y3="7.137" z3="-28.974" tolerance="1.0" /></volume><volume type="exclusion" featureId="8348609645417655062" optional="false" disabled="false" weight="1.0" id="feature18"><position x3="-43.418" y3="14.042" z3="-23.262" tolerance="1.0" /></volume><volume type="exclusion" featureId="8348609508191654567" optional="false" disabled="false" weight="1.0" id="feature19"><position x3="-42.161" y3="13.078" z3="-19.64" tolerance="1.0" /></volume><volume type="exclusion" featureId="8348609392468652813" optional="false" disabled="false" weight="1.0" id="feature20"><position x3="-42.708" y3="1.123999" z3="-23.339" tolerance="1.5" /></volume><volume type="exclusion" featureId="8348609417814452830" optional="false" disabled="false" weight="1.0" id="feature21"><position x3="-35.434402" y3="2.895399" z3="-21.6734" tolerance="1.5" /></volume><volume type="exclusion" featureId="8348609480448354023" optional="false" disabled="false" weight="1.0" id="feature22"><position x3="-42.389" y3="2.66" z3="-28.931" tolerance="1.5" /></volume><volume type="exclusion" featureId="8348609642924055060" optional="false" disabled="false" weight="1.0" id="feature23"><position x3="-39.798" y3="14.963" z3="-22.044" tolerance="1.0" /></volume><volume type="exclusion" featureId="8348609419277952863" optional="false" disabled="false" weight="1.0" id="feature24"><position x3="-37.97" y3="4.117" z3="-30.412" tolerance="1.5" /></volume><volume type="exclusion" featureId="8348609438775753206" optional="false" disabled="false" weight="1.0" id="feature25"><position x3="-46.528" y3="12.111999" z3="-23.312" tolerance="1.5" /></volume><volume type="exclusion" featureId="8348609668025755066" optional="false" disabled="false" weight="1.0" id="feature26"><position x3="-33.494" y3="3.361" z3="-26.845" tolerance="1.0" /></volume><volume type="exclusion" featureId="8348609480980654034" optional="false" disabled="false" weight="1.0" id="feature27"><position x3="-44.52" y3="6.140999" z3="-31.232" tolerance="1.5" /></volume><volume type="exclusion" featureId="8348609417231452828" optional="false" disabled="false" weight="1.0" id="feature28"><position x3="-32.98" y3="2.397" z3="-23.026" tolerance="1.5" /></volume><volume type="exclusion" featureId="8348609664552355065" optional="false" disabled="false" weight="1.0" id="feature29"><position x3="-38.302" y3="-0.892" z3="-22.417" tolerance="1.0" /></volume></pharmacophore></alignmentElement></ContainerPharmacophores></ElementContainer>
